# Supplementary material for: Localized T3 production modifies the transcriptome and promotes the hepatocyte-like lineage in iPSC-derived hepatic organoids
Source: JCI Insight. 2023 Dec 8;8(23):e173780. doi: 10.1172/jci.insight.173780 (PMC10795825; doi:10.1172/jci.insight.173780)
Supplement: Supplemental table 3 [file jciinsight-8-173780-s008.xlsx]

## Sheet: Hepatocyte-like cells (HLC)
gene	gene_type	type	log2FC_T4 (FC>1.5)	log2FC_T3 (FC>1.5)	pct_vehicle	pct_T3	pct_T4
LINC01099	lncRNA	Both	1.72609	1.60471	0.049	0.332	0.272
SI	protein_coding	Both	1.68428	0.702333	0.482	0.821	0.708
RALYL	protein_coding	Both	1.58372	0.852356	0.473	0.8	0.653
MCTP1	protein_coding	Both	1.51999	1.34683	0.193	0.377	0.374
ANXA13	protein_coding	Both	1.45532	1.03133	0.332	0.721	0.532
SPON1	protein_coding	Both	1.44546	1.06056	0.302	0.708	0.568
GLIS3	protein_coding	Both	1.43779	1.08498	0.617	0.879	0.794
COL14A1	protein_coding	Both	1.42938	0.63837	0.404	0.78	0.619
ANPEP	protein_coding	Both	1.40601	1.18349	0.387	0.779	0.614
PALS2		Both	1.33313	0.620226	0.641	0.904	0.808
KLHL1	protein_coding	Both	1.2712	0.712919	0.239	0.478	0.423
SLC1A3	protein_coding	Both	1.24381	1.11698	0.429	0.737	0.717
ST6GALNAC3	protein_coding	Both	1.23055	0.965976	0.671	0.871	0.85
LAMC2	protein_coding	Both	1.167	0.83333	0.773	0.852	0.836
LPGAT1	protein_coding	Both	1.15926	0.600218	0.629	0.93	0.825
MAOA	protein_coding	Both	1.12959	0.839489	0.591	0.785	0.684
TNFRSF11B	protein_coding	Both	1.11992	1.30606	0.432	0.728	0.679
HMGCS1	protein_coding	Both	1.08285	0.706428	0.715	0.907	0.84
PCLO	protein_coding	Both	1.07394	0.76561	0.715	0.845	0.792
CAPN12	protein_coding	Both	1.07186	0.593632	0.353	0.699	0.551
UGT3A1	protein_coding	Both	1.07166	0.682508	0.232	0.555	0.435
FOLH1	protein_coding	Both	1.07016	1.09307	0.569	0.802	0.816
DPP10	protein_coding	Both	1.02393	0.713031	0.569	0.874	0.822
MMP16	protein_coding	Both	1.02055	1.01333	0.49	0.773	0.694
ARSJ	protein_coding	Both	1.01703	0.709349	0.417	0.661	0.557
LGSN	protein_coding	Both	1.01537	0.655009	0.279	0.58	0.461
KHDRBS2	protein_coding	Both	1.01143	0.774715	0.555	0.792	0.759
RAB3B	protein_coding	Both	1.01114	1.03442	0.492	0.846	0.818
GLS	protein_coding	Both	0.995442	0.795731	0.873	0.977	0.962
ISX	protein_coding	Both	0.983609	0.864704	0.475	0.76	0.682
LUM	protein_coding	Both	0.977346	1.29618	0.127	0.379	0.437
ATF7IP2	protein_coding	Both	0.959523	0.751593	0.714	0.896	0.853
SLC26A7	protein_coding	Both	0.930861	0.845782	0.216	0.429	0.466
CFTR	protein_coding	Both	0.927439	1.07835	0.592	0.836	0.808
PVR	protein_coding	Both	0.925199	0.843066	0.754	0.934	0.89
BMP2K	protein_coding	Both	0.92503	0.731423	0.812	0.937	0.9
MYRFL	protein_coding	Both	0.900011	0.610756	0.424	0.716	0.608
NOVA1	protein_coding	Both	0.891604	0.820407	0.311	0.648	0.598
XACT	lncRNA	Both	0.86745	1.0624	0.262	0.481	0.492
EPB41L2	protein_coding	Both	0.857117	0.829897	0.691	0.837	0.844
MMP1	protein_coding	Both	0.850538	1.04639	0.123	0.224	0.248
CACNA2D1	protein_coding	Both	0.828563	0.871112	0.276	0.378	0.375
CADPS2	protein_coding	Both	0.822225	0.779691	0.561	0.801	0.777
SLIT3	protein_coding	Both	0.803643	1.08231	0.573	0.845	0.85
NMNAT2	protein_coding	Both	0.786423	0.753688	0.174	0.384	0.406
TOX	protein_coding	Both	0.771813	0.95816	0.65	0.77	0.812
CROT	protein_coding	Both	0.770621	0.66312	0.573	0.79	0.715
FDPS	protein_coding	Both	0.770554	0.608961	0.462	0.723	0.652
LCP1	protein_coding	Both	0.765464	1.09042	0.318	0.574	0.621
SPRED1	protein_coding	Both	0.758228	1.0353	0.529	0.675	0.678
ITGB8	protein_coding	Both	0.756436	0.960098	0.824	0.921	0.922
GATA6	protein_coding	Both	0.745366	0.62423	0.717	0.893	0.829
EFNA5	protein_coding	Both	0.735121	0.676083	0.619	0.743	0.783
THRB	protein_coding	Both	0.733305	0.659938	0.996	0.999	0.999
H1-0	protein_coding	Both	0.729887	0.596696	0.647	0.839	0.79
TLN2	protein_coding	Both	0.727365	0.679975	0.775	0.916	0.902
PPM1H	protein_coding	Both	0.718913	0.717529	0.399	0.64	0.634
HNF1B	protein_coding	Both	0.712841	0.698433	0.288	0.597	0.531
SHROOM3	protein_coding	Both	0.70188	1.01668	0.986	0.994	0.993
PTP4A1	protein_coding	Both	0.669918	0.604871	0.764	0.878	0.875
SNHG14	lncRNA	Both	0.661996	0.604346	0.87	0.959	0.925
RFX6	protein_coding	Both	0.653792	0.923904	0.343	0.593	0.584
GCNT2	protein_coding	Both	0.650969	0.739388	0.622	0.843	0.816
DEPTOR	protein_coding	Both	0.636719	0.707528	0.25	0.515	0.451
HPGD	protein_coding	Both	0.62323	0.842332	0.798	0.895	0.886
WSCD2	protein_coding	Both	0.61863	0.77444	0.127	0.295	0.31
TPST1	protein_coding	Both	0.615276	0.633312	0.83	0.95	0.936
AGR3	protein_coding	Both	0.61198	0.611429	0.327	0.515	0.49
NEO1	protein_coding	Both	0.595734	0.605422	0.852	0.918	0.92
NPAS2	protein_coding	Both	0.588652	0.610481	0.422	0.654	0.62
GASK1B	protein_coding	Both	0.587252	0.800043	0.543	0.77	0.769
NFIA	protein_coding	Both	-0.592943	-0.624157	0.573	0.345	0.343
NEURL1B	protein_coding	Both	-0.691215	-0.6478	0.337	0.116	0.129
NEBL	protein_coding	Both	-0.698737	-0.690396	0.511	0.324	0.35
SORL1	protein_coding	Both	-0.705322	-0.688233	0.94	0.882	0.895
ELMO1	protein_coding	Both	-0.710157	-0.831946	0.448	0.365	0.319
HS3ST5	protein_coding	Both	-0.713781	-0.672936	0.213	0.159	0.17
SORCS1	protein_coding	Both	-0.728323	-0.678115	0.267	0.12	0.15
MCTP2	protein_coding	Both	-0.748103	-0.617275	0.742	0.533	0.58
DPYSL3	protein_coding	Both	-0.799728	-0.946284	0.545	0.337	0.298
ABI3BP	protein_coding	Both	-0.852723	-1.11824	0.585	0.354	0.289
DSCAML1	protein_coding	Both	-0.86094	-0.839927	0.687	0.551	0.545
COL21A1	protein_coding	Both	-0.875333	-0.625881	0.455	0.209	0.306
FAM189A1	protein_coding	Both	-0.882251	-0.824193	0.487	0.234	0.272
IGFBP3	protein_coding	Both	-0.882354	-0.637775	0.417	0.261	0.289
SEMA5A	protein_coding	Both	-0.89401	-0.605796	0.524	0.424	0.446
EYA2	protein_coding	Both	-0.933887	-0.873294	0.262	0.084	0.097
ATP10B	protein_coding	Both	-1.03203	-0.637048	0.576	0.355	0.457
HIF3A	protein_coding	Both	-1.11672	-1.4087	0.844	0.628	0.54
MIR99AHG	lncRNA	Both	-1.12204	-0.963096	0.766	0.537	0.553
IGF2	protein_coding	Both	-1.12832	-0.698338	0.981	0.895	0.952
LNC-LBCS	lncRNA	Both	-1.60165	-1.28112	0.49	0.284	0.332
CPA6	protein_coding	Both	-1.68851	-0.674971	0.52	0.283	0.435
CAPN8	protein_coding	T3		1.18461	0.759		0.916
SLC5A3	protein_coding	T3		1.04892	0.875		0.922
LINC01435	lncRNA	T3		0.97517	0.402		0.605
LINC-PINT	lncRNA	T3		0.960915	0.364		0.588
HEPACAM2	protein_coding	T3		0.952086	0.315		0.591
TRPM6	protein_coding	T3		0.915218	0.585		0.756
SHROOM4	protein_coding	T3		0.907842	0.626		0.761
MX1	protein_coding	T3		0.866014	0.183		0.456
PTPRZ1	protein_coding	T3		0.856172	0.211		0.416
KCNC4	protein_coding	T3		0.853486	0.169		0.471
PLA2R1	protein_coding	T3		0.853423	0.707		0.87
LINC01687	lncRNA	T3		0.836368	0.601		0.823
TNFSF15	protein_coding	T3		0.82271	0.39		0.516
NEAT1	lncRNA	T3		0.803489	0.995		1
HMGCS2	protein_coding	T3		0.802031	0.36		0.551
CA4	protein_coding	T3		0.789364	0.077		0.27
COBLL1	protein_coding	T3		0.770303	0.923		0.979
H2AC6	protein_coding	T3		0.766279	0.341		0.489
TMTC1	protein_coding	T3		0.763116	0.255		0.41
HEG1	protein_coding	T3		0.74963	0.213		0.391
TIMP3	protein_coding	T3		0.749246	0.281		0.452
TACC1	protein_coding	T3		0.726176	0.455		0.648
UNC13C	protein_coding	T3		0.718683	0.835		0.941
DLEU1	lncRNA	T3		0.718044	0.371		0.512
GCOM1	protein_coding	T3		0.718027	0.791		0.879
CTTNBP2	protein_coding	T3		0.710356	0.234		0.45
PARD3B	protein_coding	T3		0.654152	0.949		0.987
APP	protein_coding	T3		0.650468	0.974		0.99
CDH2	protein_coding	T3		0.640885	0.882		0.942
CGN	protein_coding	T3		0.640491	0.868		0.939
GCNT3	protein_coding	T3		0.626069	0.374		0.548
EDIL3	protein_coding	T3		0.620215	0.23		0.408
SLC18B1	protein_coding	T3		0.60757	0.23		0.429
MRPS6	protein_coding	T3		0.606843	0.647		0.741
FNIP2	protein_coding	T3		0.601008	0.691		0.794
VIPR1	protein_coding	T3		0.591973	0.48		0.665
CCNJL	protein_coding	T3		0.590458	0.52		0.687
KIF26B	protein_coding	T3		-0.619233	0.566		0.471
PTPRR	protein_coding	T3		-0.631941	0.334		0.234
LAMA3	protein_coding	T3		-0.663728	0.972		0.929
7SK		T3		-0.669406	0.682		0.443
LINC01645	lncRNA	T3		-0.670243	0.234		0.107
SLC15A1	protein_coding	T3		-0.794187	0.687		0.679
HMGA2	protein_coding	T3		-0.995797	0.819		0.59
MSR1	protein_coding	T3		-1.25129	0.348		0.233
AFP	protein_coding	T4	2.28641		0.636	0.964
CPS1	protein_coding	T4	1.69854		0.185	0.45
GPC3	protein_coding	T4	1.51849		0.332	0.717
GSTA1	protein_coding	T4	1.4535		0.283	0.633
TTR	protein_coding	T4	1.3886		0.378	0.689
CDH9	protein_coding	T4	1.20406		0.221	0.488
MSMO1	protein_coding	T4	1.18345		0.591	0.824
DYNC2H1	protein_coding	T4	1.18087		0.364	0.574
PIEZO2	protein_coding	T4	1.16403		0.36	0.649
KLHL13	protein_coding	T4	1.16401		0.49	0.828
NR5A2	protein_coding	T4	1.15736		0.627	0.903
CACNA1D	protein_coding	T4	1.15411		0.508	0.822
APOB	protein_coding	T4	1.14604		0.524	0.875
DPP4	protein_coding	T4	1.14149		0.638	0.862
SLC16A10	protein_coding	T4	1.08727		0.385	0.669
PRDM1	protein_coding	T4	1.08227		0.824	0.938
APOA1	protein_coding	T4	1.06755		0.348	0.732
FN1	protein_coding	T4	1.06711		0.62	0.862
GUCY2C	protein_coding	T4	1.04709		0.636	0.88
SLC2A2	protein_coding	T4	1.04599		0.114	0.311
MALRD1	protein_coding	T4	1.0392		0.821	0.962
CYP2C18	protein_coding	T4	1.0177		0.497	0.736
GSTA2	protein_coding	T4	0.99935		0.202	0.542
GBA3	polymorphic_pseudogene	T4	0.982775		0.167	0.461
FABP1	protein_coding	T4	0.944156		0.552	0.788
CDH12	protein_coding	T4	0.929042		0.295	0.567
SCD	protein_coding	T4	0.925631		0.473	0.737
GRB10	protein_coding	T4	0.923749		0.777	0.918
GCNT1	protein_coding	T4	0.916158		0.71	0.924
PAPSS2	protein_coding	T4	0.915461		0.525	0.798
FOXP2	protein_coding	T4	0.903189		0.873	0.952
NDRG1	protein_coding	T4	0.902853		0.903	0.952
KIRREL1	protein_coding	T4	0.89871		0.308	0.633
GATM	protein_coding	T4	0.898661		0.327	0.608
SLC39A14	protein_coding	T4	0.870952		0.671	0.88
EEF1A1	protein_coding	T4	0.86906		0.856	0.944
AK4	protein_coding	T4	0.855691		0.362	0.703
IDH1	protein_coding	T4	0.849832		0.568	0.795
PCDH17	protein_coding	T4	0.848254		0.248	0.454
SPTLC3	protein_coding	T4	0.847462		0.801	0.929
HNF1A-AS1	lncRNA	T4	0.845573		0.773	0.908
CASR	protein_coding	T4	0.842887		0.065	0.294
CYP51A1	protein_coding	T4	0.840232		0.641	0.869
LRP2	protein_coding	T4	0.837702		0.084	0.245
SLC7A2	protein_coding	T4	0.831635		0.38	0.648
SPART	protein_coding	T4	0.819583		0.489	0.751
MTTP	protein_coding	T4	0.817491		0.304	0.609
GK	protein_coding	T4	0.816245		0.313	0.598
LAMA1	protein_coding	T4	0.814587		0.253	0.57
GULP1	protein_coding	T4	0.813761		0.71	0.898
UGT2B15	protein_coding	T4	0.81102		0.315	0.497
PNPLA3	protein_coding	T4	0.810351		0.257	0.559
ADGRL2	protein_coding	T4	0.80828		0.742	0.831
LHFPL3-AS2	lncRNA	T4	0.804614		0.207	0.488
GUCY1A2	protein_coding	T4	0.804414		0.213	0.445
CTNND2	protein_coding	T4	0.800401		0.501	0.741
MGAT4A	protein_coding	T4	0.796982		0.749	0.888
RPL3	protein_coding	T4	0.796162		0.541	0.794
FILIP1L	protein_coding	T4	0.795614		0.518	0.774
GIPC2	protein_coding	T4	0.795105		0.633	0.856
RPS6KA3	protein_coding	T4	0.793717		0.861	0.963
OAT	protein_coding	T4	0.793058		0.455	0.696
CPQ	protein_coding	T4	0.791706		0.496	0.733
FGB	protein_coding	T4	0.791307		0.438	0.742
TTC6	protein_coding	T4	0.789519		0.801	0.923
GPR160	protein_coding	T4	0.787376		0.529	0.799
SLC7A11	protein_coding	T4	0.786533		0.508	0.624
PLD1	protein_coding	T4	0.782753		0.875	0.946
LINC02360	lncRNA	T4	0.780237		0.16	0.428
MGAM2	protein_coding	T4	0.778389		0.253	0.475
ATP1B1	protein_coding	T4	0.77658		0.754	0.908
MAOB	protein_coding	T4	0.775148		0.344	0.616
EML4	protein_coding	T4	0.773992		0.93	0.984
ESRRG	protein_coding	T4	0.773934		0.274	0.49
ATRN	protein_coding	T4	0.773772		0.898	0.972
HNF4G	protein_coding	T4	0.773696		0.94	0.98
MAP3K13	protein_coding	T4	0.772051		0.547	0.785
ANKS1B	protein_coding	T4	0.770197		0.178	0.333
SGK3	protein_coding	T4	0.76613		0.51	0.707
XYLB	protein_coding	T4	0.765124		0.309	0.563
RASGEF1B	protein_coding	T4	0.762771		0.886	0.967
EDA	protein_coding	T4	0.758369		0.654	0.835
ALPK2	protein_coding	T4	0.755781		0.432	0.654
CUBN	protein_coding	T4	0.748398		0.221	0.325
AIG1	protein_coding	T4	0.747722		0.866	0.969
TMEM132D	protein_coding	T4	0.745573		0.093	0.212
NEDD4	protein_coding	T4	0.74443		0.634	0.849
EHHADH	protein_coding	T4	0.741568		0.278	0.594
TTN	protein_coding	T4	0.74028		0.202	0.303
MYO1A	protein_coding	T4	0.739591		0.608	0.767
SLC17A4	protein_coding	T4	0.737159		0.462	0.763
TAB3	protein_coding	T4	0.736941		0.71	0.867
PXYLP1	protein_coding	T4	0.735724		0.518	0.657
RANBP17	protein_coding	T4	0.735425		0.438	0.639
LSS	protein_coding	T4	0.734267		0.497	0.687
TSC22D1	protein_coding	T4	0.733482		0.837	0.912
PRKG2	protein_coding	T4	0.731771		0.492	0.744
APBA1	protein_coding	T4	0.731572		0.418	0.63
RGN	protein_coding	T4	0.730044		0.218	0.445
KIT	protein_coding	T4	0.728254		0.088	0.348
PLXDC2	protein_coding	T4	0.726975		0.757	0.876
SKP2	protein_coding	T4	0.724513		0.499	0.742
MUC3A	protein_coding	T4	0.724499		0.255	0.413
ADGRG7	protein_coding	T4	0.72374		0.649	0.828
NFATC2	protein_coding	T4	0.720676		0.346	0.617
RRBP1	protein_coding	T4	0.719999		0.938	0.976
PLCXD3	protein_coding	T4	0.718798		0.206	0.399
ME1	protein_coding	T4	0.718352		0.167	0.342
LINC02006	lncRNA	T4	0.716785		0.427	0.609
TMIGD1	protein_coding	T4	0.715753		0.207	0.415
ZNF608	protein_coding	T4	0.715108		0.814	0.931
EEF2	protein_coding	T4	0.714747		0.852	0.938
TF	protein_coding	T4	0.712537		0.283	0.476
CNTN4	protein_coding	T4	0.712029		0.896	0.979
CHDH	protein_coding	T4	0.711217		0.359	0.688
RARS2	protein_coding	T4	0.710464		0.773	0.907
SEMA3C	protein_coding	T4	0.710403		0.963	0.987
LINC01091	lncRNA	T4	0.705421		0.452	0.61
SNTB1	protein_coding	T4	0.702417		0.852	0.949
CACHD1	protein_coding	T4	0.700716		0.578	0.77
CACNB2	protein_coding	T4	0.695856		0.427	0.688
UGT2A3	protein_coding	T4	0.694015		0.218	0.431
LMO4	protein_coding	T4	0.693821		0.617	0.767
LINC01277	lncRNA	T4	0.689578		0.337	0.547
PTAR1	protein_coding	T4	0.689036		0.745	0.893
ANXA4	protein_coding	T4	0.688719		0.928	0.977
EPHX2	protein_coding	T4	0.687157		0.677	0.847
RAMP1	protein_coding	T4	0.680792		0.446	0.691
FAM83F	protein_coding	T4	0.68029		0.508	0.738
HSD17B12	protein_coding	T4	0.679663		0.842	0.937
GOLIM4	protein_coding	T4	0.677387		0.93	0.975
EGFR	protein_coding	T4	0.674519		0.879	0.96
RPL5	protein_coding	T4	0.672471		0.561	0.776
HSD17B11	protein_coding	T4	0.671926		0.554	0.725
PKN2-AS1	lncRNA	T4	0.671635		0.139	0.278
C5	protein_coding	T4	0.670655		0.237	0.543
HMGCR	protein_coding	T4	0.667952		0.663	0.803
SQLE	protein_coding	T4	0.667175		0.366	0.615
TJP2	protein_coding	T4	0.666983		0.942	0.962
TRAK2	protein_coding	T4	0.665518		0.569	0.764
FGG	protein_coding	T4	0.665375		0.097	0.306
STX7	protein_coding	T4	0.665215		0.752	0.876
HSP90AB1	protein_coding	T4	0.662105		0.796	0.914
TENM3	protein_coding	T4	0.660741		0.357	0.589
SPTBN1	protein_coding	T4	0.65891		0.996	1
DST	protein_coding	T4	0.658508		1	1
CHST9	protein_coding	T4	0.657204		0.624	0.867
ADD3	protein_coding	T4	0.656689		0.967	0.984
RABL6	protein_coding	T4	0.654918		0.721	0.87
GARS1	protein_coding	T4	0.654881		0.471	0.649
TCP10L	protein_coding	T4	0.654272		0.209	0.454
MIA2	protein_coding	T4	0.652417		0.9	0.959
MKLN1	protein_coding	T4	0.651754		0.988	0.995
FAM135A	protein_coding	T4	0.651748		0.968	0.979
C6	protein_coding	T4	0.649777		0.179	0.411
ST6GAL1	protein_coding	T4	0.649392		0.489	0.694
UGT8	protein_coding	T4	0.649331		0.685	0.881
C2orf72	protein_coding	T4	0.648375		0.422	0.682
LCT	protein_coding	T4	0.647605		0.162	0.344
AFDN	protein_coding	T4	0.647267		0.989	0.997
PHGDH	protein_coding	T4	0.647256		0.225	0.467
HADH	protein_coding	T4	0.646757		0.606	0.733
SLC7A7	protein_coding	T4	0.646689		0.501	0.719
ZC3H12C	protein_coding	T4	0.644678		0.714	0.873
GOLGA4	protein_coding	T4	0.643625		0.988	0.997
PBLD	protein_coding	T4	0.643562		0.355	0.552
PCSK5	protein_coding	T4	0.642692		0.858	0.971
MOB3B	protein_coding	T4	0.642463		0.837	0.92
SNX3	protein_coding	T4	0.642097		0.518	0.734
PKDCC	protein_coding	T4	0.641536		0.211	0.5
CD200	protein_coding	T4	0.64153		0.163	0.379
FREM2	protein_coding	T4	0.641344		0.538	0.725
PLCB4	protein_coding	T4	0.639855		0.854	0.896
PRTG	protein_coding	T4	0.638476		0.445	0.699
ZFPM1	protein_coding	T4	0.638281		0.401	0.678
TPT1	protein_coding	T4	0.638269		0.856	0.93
MSI2	protein_coding	T4	0.63632		0.951	0.983
LRAT	protein_coding	T4	0.636234		0.448	0.691
MECOM	protein_coding	T4	0.636122		0.888	0.973
CEP350	protein_coding	T4	0.635964		0.975	0.994
EIF4B	protein_coding	T4	0.632732		0.83	0.934
TMEM65	protein_coding	T4	0.632292		0.529	0.745
ENTPD5	protein_coding	T4	0.630737		0.49	0.712
EFCAB13	protein_coding	T4	0.629642		0.272	0.542
EEF1G	protein_coding	T4	0.627991		0.459	0.708
HSD17B2	protein_coding	T4	0.626013		0.241	0.439
IARS1	protein_coding	T4	0.621972		0.511	0.673
KIFC3	protein_coding	T4	0.619285		0.566	0.775
SELENOP	protein_coding	T4	0.618704		0.961	0.984
SLC2A9	protein_coding	T4	0.617858		0.302	0.511
S100A10	protein_coding	T4	0.616601		0.738	0.873
DNAH14	protein_coding	T4	0.614894		0.798	0.918
SREBF2	protein_coding	T4	0.613628		0.884	0.966
GBF1	protein_coding	T4	0.613482		0.953	0.986
SCAPER	protein_coding	T4	0.612838		0.958	0.981
DENND5B	protein_coding	T4	0.612599		0.649	0.838
CEACAM19	protein_coding	T4	0.612077		0.617	0.812
XRCC4	protein_coding	T4	0.611692		0.506	0.579
KIF22	protein_coding	T4	0.610985		0.366	0.581
KTN1	protein_coding	T4	0.6097		0.951	0.991
RDX	protein_coding	T4	0.607459		0.91	0.97
FAM162A	protein_coding	T4	0.606598		0.371	0.597
FAM184A	protein_coding	T4	0.606432		0.311	0.553
IDI1	protein_coding	T4	0.605793		0.395	0.648
AASS	protein_coding	T4	0.605746		0.091	0.248
RPS6	protein_coding	T4	0.605512		0.638	0.807
FTL	protein_coding	T4	0.604984		0.52	0.755
RFLNA	protein_coding	T4	0.60341		0.819	0.911
LARGE1	protein_coding	T4	0.60214		0.967	0.988
ENPP7P8	transcribed_unprocessed_pseudogene	T4	0.602004		0.204	0.44
ARL15	protein_coding	T4	0.601722		0.989	0.994
FTCD	protein_coding	T4	0.600117		0.151	0.365
SEC31A	protein_coding	T4	0.598706		0.958	0.985
FADS2	protein_coding	T4	0.598098		0.336	0.583
SYNE1	protein_coding	T4	0.597573		0.61	0.779
HPN	protein_coding	T4	0.597528		0.504	0.743
TMEM260	protein_coding	T4	0.597507		0.631	0.802
DHCR24	protein_coding	T4	0.596044		0.425	0.645
EBF2	protein_coding	T4	0.595055		0.227	0.407
HSP90B1	protein_coding	T4	0.594526		0.968	0.987
ENAH	protein_coding	T4	0.5931		0.68	0.846
SUPT6H	protein_coding	T4	0.591018		0.824	0.931
MYO9A	protein_coding	T4	0.590794		0.926	0.961
HSPA8	protein_coding	T4	0.590553		0.664	0.786
SPATS2	protein_coding	T4	0.588966		0.773	0.873
SLC12A8	protein_coding	T4	0.588514		0.225	0.489
CLCN5	protein_coding	T4	0.587939		0.543	0.784
VIL1	protein_coding	T4	0.587592		0.974	0.991
GCNT4	protein_coding	T4	0.587333		0.23	0.448
MAD1L1	protein_coding	T4	0.585095		0.712	0.846
ETNK1	protein_coding	T4	0.584998		0.928	0.972
MBOAT2	protein_coding	T4	-0.585737		0.851	0.707
ACKR2	protein_coding	T4	-0.595044		0.464	0.315
PAX3	protein_coding	T4	-0.597615		0.682	0.605
EPAS1	protein_coding	T4	-0.598254		0.733	0.619
ARHGAP24	protein_coding	T4	-0.601324		0.436	0.309
B4GALNT3	protein_coding	T4	-0.605081		0.582	0.403
SCNN1A	protein_coding	T4	-0.607361		0.815	0.574
CD55	protein_coding	T4	-0.608251		0.764	0.636
RBMS3	protein_coding	T4	-0.628993		0.714	0.634
ABHD17B	protein_coding	T4	-0.631475		0.664	0.559
SFMBT2	protein_coding	T4	-0.632592		0.234	0.087
SRI	protein_coding	T4	-0.637616		0.822	0.772
FBN2	protein_coding	T4	-0.64597		0.485	0.414
PDGFD	protein_coding	T4	-0.662816		0.237	0.12
TSHZ2	protein_coding	T4	-0.67148		0.339	0.282
MME	protein_coding	T4	-0.681806		0.453	0.269
EHF	protein_coding	T4	-0.727882		0.561	0.393
ARFGEF3	protein_coding	T4	-0.733455		0.668	0.491
ZBTB7C	protein_coding	T4	-0.739547		0.371	0.154
ERRFI1	protein_coding	T4	-0.746664		0.822	0.719
MIR4300HG	lncRNA	T4	-0.74723		0.276	0.127
DLGAP1	protein_coding	T4	-0.750075		0.837	0.643
SPOCK1	protein_coding	T4	-0.765665		0.292	0.193
RNF220	protein_coding	T4	-0.767191		0.533	0.566
EMP1	protein_coding	T4	-0.784956		0.562	0.423
ANO1	protein_coding	T4	-0.786793		0.373	0.154
PLXNA2	protein_coding	T4	-0.794897		0.866	0.677
ADAMTS18	protein_coding	T4	-0.800432		0.244	0.123
TNNT3	protein_coding	T4	-0.814345		0.237	0.067
EPHA7	protein_coding	T4	-0.829684		0.415	0.208
P3H2	protein_coding	T4	-0.865226		0.645	0.421
LDLRAD4	protein_coding	T4	-0.868739		0.327	0.116
VWA5B1	protein_coding	T4	-0.905742		0.406	0.241
NRXN3	protein_coding	T4	-0.929011		0.636	0.474
NFIB	protein_coding	T4	-0.952012		0.49	0.203
HDAC9	protein_coding	T4	-0.966889		0.427	0.283
H19	lncRNA	T4	-0.980307		0.905	0.747
Differentially expressed genes in single-cell RNAseq affected by TH compared versus vehicle in Hepatocyte-like cells.
P-value < 0.01 and Fold-Change > ±1.5 (Log2FC > ±0.58557)
Gene - Marker gene name
Gene type - indicates the type of transcription
Type - The affected gene by the action of T3, T4 or both
x_avg_log2FC - Log2 fold-change of the average expression in group x (vehicle, T4, T3) between the cluster of interest and the remaining clusters.
x_pct.cluster - The percentage of cells where the gene is detected in the treatment of interest (vehicle, T4, T3)

## Sheet: HLC T4 Upregulated
Analysis Type:	PANTHER Overrepresentation Test (Released 20221013)
Annotation Version and Release Date:	GO Ontology database DOI: 10.5281/zenodo.7942786 Released 2023-05-10
Analyzed List:	upload_1 (Homo sapiens)
Reference List:	Homo sapiens (all genes in database)
Test Type:	FISHER
Correction:	FDR
GO biological process complete	Homo sapiens - REFLIST (20589)	upload_1 (262)	upload_1 (expected)	upload_1 (over/under)	upload_1 (fold Enrichment)	upload_1 (raw P-value)	upload_1 (FDR)
lipoprotein transport (GO:0042953)	17	4	0.19	+	21.44	7.01e-05	0.0236
lipoprotein localization (GO:0044872)	18	4	0.2	+	20.24	8.49e-05	0.0269
secondary alcohol biosynthetic process (GO:1902653)	37	7	0.41	+	17.24	4.41e-07	0.000286
cholesterol biosynthetic process (GO:0006695)	37	7	0.41	+	17.24	4.41e-07	0.000274
sterol biosynthetic process (GO:0016126)	44	8	0.48	+	16.56	8.51e-08	6.01e-05
estrogen metabolic process (GO:0008210)	40	5	0.44	+	11.39	0.000124	0.0356
steroid biosynthetic process (GO:0006694)	116	12	1.27	+	9.42	1.57e-08	2.71e-05
secondary alcohol metabolic process (GO:1902652)	131	13	1.44	+	9.04	6.2e-09	1.37e-05
cholesterol metabolic process (GO:0008203)	121	12	1.33	+	9.03	2.42e-08	2.51e-05
sterol metabolic process (GO:0016125)	135	12	1.48	+	8.1	7.41e-08	5.75e-05
alcohol biosynthetic process (GO:0046165)	94	8	1.03	+	7.75	1.56e-05	0.00654
cholesterol homeostasis (GO:0042632)	89	7	0.98	+	7.17	8.52e-05	0.0265
sterol homeostasis (GO:0055092)	90	7	0.99	+	7.09	9.09e-05	0.0272
steroid metabolic process (GO:0008202)	261	20	2.86	+	6.98	3.57e-11	1.85e-07
hormone metabolic process (GO:0042445)	208	15	2.28	+	6.57	2.33e-08	2.58e-05
alcohol metabolic process (GO:0006066)	330	19	3.62	+	5.25	9.78e-09	1.9e-05
organic hydroxy compound biosynthetic process (GO:1901617)	173	9	1.9	+	4.74	0.000174	0.0466
cellular lipid catabolic process (GO:0044242)	194	10	2.13	+	4.7	8.21e-05	0.0266
organic hydroxy compound metabolic process (GO:1901615)	489	25	5.37	+	4.66	4.25e-10	1.1e-06
lipid catabolic process (GO:0016042)	296	13	3.25	+	4	3.56e-05	0.0142
regulation of hormone levels (GO:0010817)	542	23	5.95	+	3.87	6.06e-08	4.95e-05
monocarboxylic acid metabolic process (GO:0032787)	523	21	5.74	+	3.66	5.59e-07	0.000321
small molecule biosynthetic process (GO:0044283)	461	18	5.06	+	3.56	5.39e-06	0.00261
cell-cell adhesion (GO:0098609)	543	20	5.96	+	3.36	3.72e-06	0.00193
lipid metabolic process (GO:0006629)	1230	45	13.5	+	3.33	1.66e-12	1.29e-08
oxoacid metabolic process (GO:0043436)	863	30	9.47	+	3.17	4.03e-08	3.91e-05
lipid biosynthetic process (GO:0008610)	606	21	6.65	+	3.16	5.25e-06	0.00263
organic acid metabolic process (GO:0006082)	870	30	9.55	+	3.14	4.79e-08	4.13e-05
carboxylic acid metabolic process (GO:0019752)	841	29	9.23	+	3.14	8.19e-08	6.06e-05
small molecule metabolic process (GO:0044281)	1676	57	18.4	+	3.1	1.71e-14	2.65e-10
cellular lipid metabolic process (GO:0044255)	918	31	10.08	+	3.08	4.41e-08	4.03e-05
cell junction organization (GO:0034330)	531	17	5.83	+	2.92	0.000109	0.0319
cell adhesion (GO:0007155)	967	29	10.61	+	2.73	1.33e-06	0.000739
amide metabolic process (GO:0043603)	801	24	8.79	+	2.73	1.18e-05	0.00541
response to hormone (GO:0009725)	791	22	8.68	+	2.53	8.13e-05	0.0269
regulation of protein localization (GO:0032880)	874	24	9.59	+	2.5	4.63e-05	0.0175
organonitrogen compound biosynthetic process (GO:1901566)	1348	37	14.8	+	2.5	4.88e-07	0.000291
regulation of cellular localization (GO:0060341)	981	26	10.77	+	2.41	5.2e-05	0.0192
biosynthetic process (GO:0009058)	2648	67	29.07	+	2.31	4.61e-11	1.79e-07
organic substance biosynthetic process (GO:1901576)	2585	65	28.37	+	2.29	1.25e-10	3.89e-07
cellular biosynthetic process (GO:0044249)	2228	49	24.46	+	2	2.65e-06	0.00142
phosphate-containing compound metabolic process (GO:0006796)	1817	39	19.94	+	1.96	5.45e-05	0.0197
phosphorus metabolic process (GO:0006793)	1843	39	20.23	+	1.93	9.07e-05	0.0276
protein localization (GO:0008104)	1936	40	21.25	+	1.88	0.000131	0.0369
regulation of localization (GO:0032879)	2131	44	23.39	+	1.88	4.29e-05	0.0167
cellular macromolecule localization (GO:0070727)	1942	40	21.32	+	1.88	0.000134	0.0372
organic substance transport (GO:0071702)	2219	45	24.36	+	1.85	5.68e-05	0.02
regulation of biological quality (GO:0065008)	2934	58	32.21	+	1.8	8.68e-06	0.00409
macromolecule localization (GO:0033036)	2377	46	26.09	+	1.76	0.000147	0.04
cellular metabolic process (GO:0044237)	5828	104	63.97	+	1.63	1.92e-08	2.98e-05
multicellular organism development (GO:0007275)	3966	69	43.53	+	1.58	6.05e-05	0.0209
anatomical structure development (GO:0048856)	5201	86	57.09	+	1.51	2.9e-05	0.0118
organic substance metabolic process (GO:0071704)	7653	126	84	+	1.5	2.21e-08	2.64e-05
primary metabolic process (GO:0044238)	7165	117	78.65	+	1.49	2.36e-07	0.000159
metabolic process (GO:0008152)	8086	131	88.76	+	1.48	2.09e-08	2.7e-05
developmental process (GO:0032502)	5702	89	62.59	+	1.42	0.000175	0.0461
cellular process (GO:0009987)	14672	197	161.05	+	1.22	1.93e-08	2.73e-05
biological_process (GO:0008150)	17812	216	195.52	+	1.1	1.2e-05	0.00516
Unclassified (UNCLASSIFIED)	2777	10	30.48	-	0.33	1.2e-05	0.00531
Homo sapiens - REFLIST (20589) - It is the reference list of number of genes in the database of one specie
upload_1 (262) - it indicates the number of genes of the reference list that coincide with the reference specie gene list. In our case Homo sapiens
upload_1 (expected) - represents which is the number of genes expected of our list for one specific category, based on the reference gene list .
upload_1 (over/under) - It is the observation of more genes than the expected ones based on the reference gene list. + means over-representation of this pathway in our experiment. - means under-representation.
upload_1 (fold Enrichment) - It is the quotient between genes observed in our uploaded list over the expected. Superior to 1 is a overrepresented pathway
upload_1 (raw P-value) - it was calculated by Fisher’s exact test. It shows the probability of a number of observed genes you in one pathway was azarous (randomly), as determined by your reference gene list.
upload_1 (FDR) - False Discovery Rate - It indicates the rate of genes that are null for one pathway. By default 0.05 is the cut-off, being valid for FDR<0.05.

## Sheet: HLC T4 Downregulated
Analysis Type:	PANTHER Overrepresentation Test (Released 20221013)
Annotation Version and Release Date:	GO Ontology database DOI: 10.5281/zenodo.7942786 Released 2023-05-10
Analyzed List:	upload_1 (Homo sapiens)
Reference List:	Homo sapiens (all genes in database)
Test Type:	FISHER
Correction:	FDR
GO biological process complete	Homo sapiens - REFLIST (20589)	upload_1 (36)	upload_1 (expected)	upload_1 (over/under)	upload_1 (fold Enrichment)	upload_1 (raw P-value)	upload_1 (FDR)
tube development (GO:0035295)	900	10	1.57	+	6.35	2.37e-06	0.0369
Homo sapiens - REFLIST (20589) - It is the reference list of number of genes in the database of one specie
upload_1 (262) - it indicates the number of genes of the reference list that coincide with the reference specie gene list. In our case Homo sapiens
upload_1 (expected) - represents which is the number of genes expected of our list for one specific category, based on the reference gene list .
upload_1 (over/under) - It is the observation of more genes than the expected ones based on the reference gene list. + means over-representation of this pathway in our experiment. - means under-representation.
upload_1 (fold Enrichment) - It is the quotient between genes observed in our uploaded list over the expected. Superior to 1 is a overrepresented pathway
upload_1 (raw P-value) - it was calculated by Fisher’s exact test. It shows the probability of a number of observed genes you in one pathway was azarous (randomly), as determined by your reference gene list.
upload_1 (FDR) - False Discovery Rate - It indicates the rate of genes that are null for one pathway. By default 0.05 is the cut-off, being valid for FDR<0.05.

## Sheet: Cholangiocyte-like cells (CLC)
gene	gene_type	type	log2FC_T4 (FC>1.5)	log2FC_T3 (FC>1.5)	pct_vehicle	pct_T3	pct_T4
COL12A1	protein_coding	Both	1.20718	1.10335	0.279	0.505	0.496
C3	protein_coding	Both	1.01136	1.53844	0.296	0.462	0.552
NEDD4	protein_coding	Both	0.717622	0.713287	0.674	0.785	0.799
EGFR	protein_coding	Both	0.683652	0.709583	0.91	0.961	0.964
LNC-LBCS	lncRNA	Both	-0.879453	-0.784053	0.432	0.34	0.382
UCA1	lncRNA	T3		1.06725	0.463		0.685
CYP1B1	protein_coding	T3		0.975952	0.12		0.291
STS	protein_coding	T3		0.960756	0.431		0.613
SLC5A3	protein_coding	T3		0.92022	0.559		0.636
TIPARP	protein_coding	T3		0.786879	0.449		0.544
DRAM1	protein_coding	T3		0.763676	0.268		0.436
PPM1H	protein_coding	T3		0.711002	0.636		0.797
KCNMB4	protein_coding	T3		0.665893	0.362		0.535
NCEH1	protein_coding	T3		0.662305	0.421		0.579
AFF1	protein_coding	T3		0.60704	0.97		0.975
ATP13A4	protein_coding	T3		-0.585352	0.541		0.497
PDE3B	protein_coding	T3		-0.591753	0.66		0.605
CRYBG1	protein_coding	T3		-0.596331	0.884		0.827
CERS6	protein_coding	T3		-0.61045	0.909		0.878
LDLRAD3	protein_coding	T3		-0.633928	0.482		0.322
RAPGEF5	protein_coding	T3		-0.662162	0.49		0.375
CCDC162P	transcribed_unitary_pseudogene	T3		-0.697909	0.577		0.525
7SK		T3		-0.710125	0.704		0.495
TNS4	protein_coding	T3		-0.723686	0.43		0.321
ADAMTS9	protein_coding	T3		-0.730103	0.26		0.179
NKAIN3	protein_coding	T3		-0.735258	0.391		0.296
MTUS2	protein_coding	T3		-0.816392	0.412		0.292
SPINK5	protein_coding	T3		-0.831782	0.462		0.36
KRT6A	protein_coding	T3		-0.843785	0.464		0.367
CACNA1C	protein_coding	T3		-0.879401	0.21		0.135
FKBP5	protein_coding	T3		-0.976602	0.713		0.581
TXNIP	protein_coding	T3		-0.98024	0.702		0.505
ROR1	protein_coding	T3		-1.16086	0.531		0.388
SVEP1	protein_coding	T4	0.847987		0.235	0.391
MUC16	protein_coding	T4	0.790289		0.779	0.875
PCSK5	protein_coding	T4	0.737972		0.341	0.526
TNXB	protein_coding	T4	0.696422		0.579	0.721
SPTBN1	protein_coding	T4	0.686652		0.985	0.977
SMARCA1	protein_coding	T4	0.674207		0.65	0.739
SLC7A2	protein_coding	T4	0.663742		0.338	0.505
GALNT1	protein_coding	T4	0.639199		0.868	0.908
KRT18	protein_coding	T4	0.635738		0.682	0.785
CRIM1	protein_coding	T4	0.619238		0.574	0.681
SLC16A1	protein_coding	T4	0.599921		0.295	0.488
HSPB8	protein_coding	T4	0.597905		0.54	0.633
CTSL	protein_coding	T4	0.593683		0.359	0.538
VSIG10	protein_coding	T4	0.587064		0.505	0.647
NCALD	protein_coding	T4	-0.621562		0.312	0.204
CASC15	lncRNA	T4	-0.692785		0.506	0.423
CD44	protein_coding	T4	-0.755289		0.347	0.186
LSAMP	protein_coding	T4	-0.763494		0.326	0.291
CCDC80	protein_coding	T4	-0.922632		0.397	0.299
ITGA4	protein_coding	T4	-0.958382		0.35	0.158
SERPINB13	protein_coding	T4	-1.03223		0.329	0.171
PDE4D	protein_coding	T4	-1.0597		0.73	0.624
CPA6	protein_coding	T4	-1.12806		0.374	0.27
Differentially expressed genes in single-cell RNAseq affected by TH compared versus vehicle in Cholangiocyte-like cells.
P-value < 0.01 and Fold-Change > 1.5 (Log2FC > 0.58557)
Gene - Marker gene name
Gene type - indicates the type of transcription
Type - The affected gene by the action of T3, T4 or both
x_avg_log2FC - Log2 fold-change of the average expression in group x (vehicle, T4, T3) between the cluster of interest and the remaining clusters.
x_pct.cluster - The percentage of cells where the gene is detected in the treatment of interest (vehicle, T4, T3)

## Sheet: CLC T4 Upregulated
Analysis Type:	PANTHER Overrepresentation Test (Released 20221013)
Annotation Version and Release Date:	GO Ontology database DOI: 10.5281/zenodo.7942786 Released 2023-05-10
Analyzed List:	upload_1 (Homo sapiens)
Reference List:	Homo sapiens (all genes in database)
Test Type:	FISHER
Correction:	FDR
GO biological process complete	Homo sapiens - REFLIST (20589)	upload_1 (14)	upload_1 (expected)	upload_1 (over/under)	upload_1 (fold Enrichment)	upload_1 (raw P-value)	upload_1 (FDR)
Homo sapiens - REFLIST (20589) - It is the reference list of number of genes in the database of one specie
upload_1 (262) - it indicates the number of genes of the reference list that coincide with the reference specie gene list. In our case Homo sapiens
upload_1 (expected) - represents which is the number of genes expected of our list for one specific category, based on the reference gene list .
upload_1 (over/under) - It is the observation of more genes than the expected ones based on the reference gene list. + means over-representation of this pathway in our experiment. - means under-representation.
upload_1 (fold Enrichment) - It is the quotient between genes observed in our uploaded list over the expected. Superior to 1 is a overrepresented pathway
upload_1 (raw P-value) - it was calculated by Fisher’s exact test. It shows the probability of a number of observed genes you in one pathway was azarous (randomly), as determined by your reference gene list.
upload_1 (FDR) - False Discovery Rate - It indicates the rate of genes that are null for one pathway. By default 0.05 is the cut-off, being valid for FDR<0.05.

## Sheet: CLC T4 Downregulated
Analysis Type:	PANTHER Overrepresentation Test (Released 20221013)
Annotation Version and Release Date:	GO Ontology database DOI: 10.5281/zenodo.7942786 Released 2023-05-10
Analyzed List:	upload_1 (Homo sapiens)
Reference List:	Homo sapiens (all genes in database)
Test Type:	FISHER
Correction:	FDR
GO biological process complete	Homo sapiens - REFLIST (20589)	upload_1 (8)	upload_1 (expected)	upload_1 (over/under)	upload_1 (fold Enrichment)	upload_1 (raw P-value)	upload_1 (FDR)
Homo sapiens - REFLIST (20589) - It is the reference list of number of genes in the database of one specie
upload_1 (262) - it indicates the number of genes of the reference list that coincide with the reference specie gene list. In our case Homo sapiens
upload_1 (expected) - represents which is the number of genes expected of our list for one specific category, based on the reference gene list .
upload_1 (over/under) - It is the observation of more genes than the expected ones based on the reference gene list. + means over-representation of this pathway in our experiment. - means under-representation.
upload_1 (fold Enrichment) - It is the quotient between genes observed in our uploaded list over the expected. Superior to 1 is a overrepresented pathway
upload_1 (raw P-value) - it was calculated by Fisher’s exact test. It shows the probability of a number of observed genes you in one pathway was azarous (randomly), as determined by your reference gene list.
upload_1 (FDR) - False Discovery Rate - It indicates the rate of genes that are null for one pathway. By default 0.05 is the cut-off, being valid for FDR<0.05.

## Sheet: Cholangiocytes-like precursor
gene	gene_type	type	log2FC_T4 (FC>1.5)	log2FC_T3 (FC>1.5)	pct_vehicle	pct_T3	pct_T4
NEAT1	lncRNA	T3		0.742977	0.992		0.997
RHOBTB3	protein_coding	T3		0.696828	0.897		0.937
EYA2	protein_coding	T3		-0.616866	0.677		0.538
SH3PXD2A	protein_coding	T3		-0.627992	0.779		0.638
7SK		T3		-0.65996	0.803		0.66
SYTL2	protein_coding	T3		-0.662621	0.554		0.497
BCAS1	protein_coding	T3		-0.680167	0.485		0.453
KCNMA1	protein_coding	T4	2.26203		0.19	0.349
TGFBI	protein_coding	T4	1.9658		0.177	0.336
MYLK	protein_coding	T4	1.74486		0.146	0.27
DSCAM	protein_coding	T4	1.43122		0.144	0.249
JPH2	protein_coding	T4	1.33182		0.103	0.273
ST6GALNAC3	protein_coding	T4	1.29775		0.556	0.696
MUC16	protein_coding	T4	1.29506		0.656	0.779
CLMN	protein_coding	T4	1.26718		0.315	0.484
P2RY6	protein_coding	T4	1.23431		0.069	0.28
CYP7B1	protein_coding	T4	1.21941		0.208	0.443
MUC4	protein_coding	T4	1.16756		0.323	0.581
PRTG	protein_coding	T4	1.15082		0.31	0.564
CD109	protein_coding	T4	1.14756		0.279	0.367
ITGB6	protein_coding	T4	1.10769		0.774	0.851
THSD4	protein_coding	T4	1.0763		0.628	0.727
EPAS1	protein_coding	T4	1.0715		0.626	0.799
RPS6KA2	protein_coding	T4	1.03129		0.477	0.678
GUCY1A2	protein_coding	T4	1.02552		0.131	0.287
BMP5	protein_coding	T4	1.02197		0.2	0.443
AMOT	protein_coding	T4	0.989697		0.697	0.844
PALM2AKAP2	protein_coding	T4	0.954961		0.272	0.481
BCAT1	protein_coding	T4	0.925678		0.279	0.519
ST3GAL1	protein_coding	T4	0.917626		0.431	0.564
DPYSL2	protein_coding	T4	0.899186		0.182	0.37
NAV2	protein_coding	T4	0.861687		0.823	0.907
ANKS1A	protein_coding	T4	0.860073		0.895	0.945
EPB41L4A	protein_coding	T4	0.844558		0.682	0.848
RANBP17	protein_coding	T4	0.843431		0.592	0.751
FAM126A	protein_coding	T4	0.838838		0.423	0.55
ZNF83	protein_coding	T4	0.834153		0.7	0.792
LDLR	protein_coding	T4	0.826068		0.264	0.467
SPTBN1	protein_coding	T4	0.825213		0.962	0.99
VTCN1	protein_coding	T4	0.815653		0.39	0.623
ITGAV	protein_coding	T4	0.797306		0.869	0.948
EMP2	protein_coding	T4	0.791422		0.356	0.415
KLF12	protein_coding	T4	0.782189		0.91	0.945
ARHGAP29	protein_coding	T4	0.781479		0.577	0.682
NEDD4	protein_coding	T4	0.777064		0.667	0.796
GALNT1	protein_coding	T4	0.758183		0.797	0.869
PSAP	protein_coding	T4	0.750066		0.826	0.91
KRT18	protein_coding	T4	0.732306		0.582	0.792
CST3	protein_coding	T4	0.726201		0.285	0.412
CD59	protein_coding	T4	0.719592		0.482	0.561
UTRN	protein_coding	T4	0.701285		0.928	0.934
ASAP2	protein_coding	T4	0.675618		0.8	0.9
IL1R1	protein_coding	T4	0.675508		0.379	0.529
NR2F2	protein_coding	T4	0.661886		0.538	0.782
HMGCS1	protein_coding	T4	0.65876		0.479	0.637
KIFAP3	protein_coding	T4	0.654379		0.626	0.734
ZFP36L2	protein_coding	T4	0.652977		0.474	0.685
ANO6	protein_coding	T4	0.616312		0.895	0.927
TLE4	protein_coding	T4	0.614773		0.8	0.841
PEG10	protein_coding	T4	0.6143		0.797	0.92
SLC16A1	protein_coding	T4	0.605608		0.313	0.495
ZC3H12C	protein_coding	T4	0.586242		0.528	0.72
NCKAP5	protein_coding	T4	-0.629243		0.585	0.599
GJA1	protein_coding	T4	-0.634511		0.426	0.277
MYO3B	protein_coding	T4	-0.636481		0.515	0.398
FGFR2	protein_coding	T4	-0.645973		0.833	0.758
PTCH1	protein_coding	T4	-0.676777		0.492	0.36
KRT17	protein_coding	T4	-0.683288		0.454	0.249
CASC15	lncRNA	T4	-0.701622		0.795	0.692
USP31	protein_coding	T4	-0.737241		0.487	0.322
RARB	protein_coding	T4	-0.753748		0.831	0.74
MCC	protein_coding	T4	-0.780115		0.662	0.592
ARHGAP24	protein_coding	T4	-0.784104		0.805	0.706
FREM1	protein_coding	T4	-0.808408		0.477	0.349
ADAM23	protein_coding	T4	-0.818756		0.223	0.035
KRT13	protein_coding	T4	-0.887741		0.449	0.26
IQGAP2	protein_coding	T4	-0.961434		0.354	0.27
ADGRL3	protein_coding	T4	-1.03377		0.603	0.512
LNC-LBCS	lncRNA	T4	-1.09208		0.521	0.426
MIR99AHG	lncRNA	T4	-1.20618		0.792	0.564
CPA6	protein_coding	T4	-1.29248		0.656	0.388
Differentially expressed genes in single-cell RNAseq affected by TH compared versus vehicle in Cholangiocyte-like precursor cells.
P-value < 0.01 and Fold-Change > 1.5 (Log2FC > 0.58557)
Gene type - indicates the type of transcription
Type - The affected gene by the action of T3, T4 or both
x_avg_log2FC - Log2 fold-change of the average expression in group x (vehicle, T4, T3) between the cluster of interest and the remaining clusters.
x_pct.cluster - The percentage of cells where the gene is detected in the treatment of interest (vehicle, T4, T3)

## Sheet: Hepatoblast-like cells
gene	gene_type	type	log2FC_T4 (FC>1.5)	log2FC_T3 (FC>1.5)	pct_vehicle	pct_T3	pct_T4
SI	protein_coding	Both	1.11636	0.853107	0.152	0.337	0.239
THRB	protein_coding	Both	1.01453	1.01854	0.819	0.937	0.907
MALRD1	protein_coding	Both	0.947614	1.20092	0.409	0.613	0.551
SHROOM3	protein_coding	Both	0.943849	0.873738	0.851	0.934	0.886
HNF4G	protein_coding	Both	0.844562	0.885464	0.416	0.545	0.535
DPP4	protein_coding	Both	0.818228	0.839229	0.116	0.282	0.239
CDH17	protein_coding	Both	0.750954	0.902343	0.265	0.377	0.383
GLS	protein_coding	Both	0.626503	0.651936	0.833	0.84	0.846
ANXA13	protein_coding	Both	0.610011	0.656233	0.126	0.216	0.247
NCAM1	protein_coding	Both	-0.629037	-1.17772	0.445	0.339	0.232
FBXL7	protein_coding	Both	-0.657423	-0.653732	0.756	0.672	0.678
PDE5A	protein_coding	Both	-0.676542	-0.599801	0.695	0.639	0.679
HDAC9	protein_coding	Both	-0.689848	-0.887283	0.398	0.457	0.368
LSAMP	protein_coding	Both	-0.799671	-0.720554	0.713	0.653	0.616
LDB2	protein_coding	Both	-0.801035	-0.887764	0.236	0.132	0.114
COL1A2	protein_coding	Both	-0.93141	-0.966017	0.213	0.102	0.083
WDR72	protein_coding	Both	-0.937035	0.621941	0.491	0.262	0.647
FAT4	protein_coding	Both	-1.01373	-1.15411	0.295	0.296	0.162
PLPP1	protein_coding	Both	-1.16012	0.648052	0.878	0.813	0.925
LINC01811	lncRNA	T3		1.42853	0.206		0.406
LINC01687	lncRNA	T3		1.07645	0.193		0.437
CAPN8	protein_coding	T3		0.978946	0.315		0.529
CNTN4	protein_coding	T3		0.967348	0.825		0.936
SLC5A3	protein_coding	T3		0.95746	0.774		0.805
UNC13C	protein_coding	T3		0.951036	0.54		0.737
NEAT1	lncRNA	T3		0.933221	0.963		0.981
MUC13	protein_coding	T3		0.894616	0.175		0.307
LINC01435	lncRNA	T3		0.880671	0.133		0.261
TNFRSF11B	protein_coding	T3		0.871359	0.153		0.267
GASK1B	protein_coding	T3		0.822451	0.356		0.544
CDH2	protein_coding	T3		0.754205	0.796		0.879
MCTP1	protein_coding	T3		0.740495	0.126		0.276
PLCG2	protein_coding	T3		0.726476	0.175		0.282
LINC00511	lncRNA	T3		0.696928	0.75		0.901
EPM2A	protein_coding	T3		0.662545	0.317		0.403
KCNK1	protein_coding	T3		0.660007	0.292		0.384
RAB3B	protein_coding	T3		0.658735	0.485		0.674
H2AC6	protein_coding	T3		0.656372	0.208		0.397
TIPARP	protein_coding	T3		0.636325	0.48		0.629
LINC-PINT	lncRNA	T3		0.623992	0.4		0.573
GNAI1	protein_coding	T3		0.621732	0.781		0.814
PVR	protein_coding	T3		0.60737	0.469		0.6
ARHGAP26	protein_coding	T3		0.605604	0.707		0.793
NREP	protein_coding	T3		-0.588401	0.579		0.422
EYA2	protein_coding	T3		-0.589881	0.361		0.23
ABTB2	protein_coding	T3		-0.618547	0.318		0.204
COL5A1	protein_coding	T3		-0.627615	0.283		0.17
KIF26B	protein_coding	T3		-0.654459	0.409		0.328
MIR100HG	lncRNA	T3		-0.663757	0.331		0.201
NFIB	protein_coding	T3		-0.670503	0.709		0.585
HMCN1	protein_coding	T3		-0.670567	0.204		0.103
MIR99AHG	lncRNA	T3		-0.675898	0.598		0.424
ARHGAP28	protein_coding	T3		-0.68028	0.363		0.272
ADGRL3	protein_coding	T3		-0.711177	0.683		0.638
GLI3	protein_coding	T3		-0.729477	0.328		0.22
SNED1	protein_coding	T3		-0.739565	0.39		0.267
THBS1	protein_coding	T3		-0.743865	0.373		0.281
CALD1	protein_coding	T3		-0.761321	0.737		0.684
CREB5	protein_coding	T3		-0.762206	0.208		0.081
VIM	protein_coding	T3		-0.763316	0.414		0.191
PCDH18	protein_coding	T3		-0.805907	0.261		0.112
PDE3A	protein_coding	T3		-0.817508	0.373		0.279
ATRNL1	protein_coding	T3		-0.876429	0.46		0.328
ZEB1	protein_coding	T3		-0.876835	0.27		0.102
HMGA2	protein_coding	T3		-0.989104	0.648		0.579
VCAN	protein_coding	T3		-0.997239	0.473		0.35
CDH11	protein_coding	T3		-1.07098	0.319		0.165
NLGN1	protein_coding	T3		-1.11175	0.409		0.275
NKAIN2	protein_coding	T3		-1.15984	0.213		0.173
CPED1	protein_coding	T3		-1.4014	0.21		0.074
MUC16	protein_coding	T4	1.90265		0.426	0.598
NTN1	protein_coding	T4	1.81697		0.19	0.511
PCDH11X	protein_coding	T4	1.45364		0.125	0.396
SEMA3D	protein_coding	T4	1.41486		0.424	0.631
CTNND2	protein_coding	T4	1.35895		0.526	0.802
LRP1B	protein_coding	T4	1.29155		0.133	0.277
LINC00907	lncRNA	T4	1.20284		0.234	0.286
CHRM3	protein_coding	T4	1.18468		0.211	0.478
LAMA1	protein_coding	T4	1.18232		0.221	0.569
GPC3	protein_coding	T4	1.13035		0.417	0.699
GREB1L	protein_coding	T4	1.12619		0.501	0.76
LRIG1	protein_coding	T4	1.12226		0.233	0.524
COL2A1	protein_coding	T4	1.11927		0.202	0.546
PRDM1	protein_coding	T4	1.11425		0.318	0.542
GPM6A	protein_coding	T4	1.11061		0.187	0.37
CRACD	protein_coding	T4	1.10384		0.543	0.84
SULF1	protein_coding	T4	1.08938		0.291	0.515
ST6GALNAC5	protein_coding	T4	1.06015		0.123	0.298
IGDCC3	protein_coding	T4	1.00124		0.253	0.551
RBM20	protein_coding	T4	0.973179		0.192	0.394
GALNT17	protein_coding	T4	0.965624		0.168	0.43
PTCSC2	lncRNA	T4	0.964545		0.113	0.347
TENM3	protein_coding	T4	0.951086		0.514	0.759
ADAMTS18	protein_coding	T4	0.949889		0.149	0.288
MEIS2	protein_coding	T4	0.938153		0.654	0.806
PRKG1	protein_coding	T4	0.936516		0.503	0.641
FSTL5	protein_coding	T4	0.936206		0.146	0.319
TTC6	protein_coding	T4	0.925894		0.741	0.89
RMST	lncRNA	T4	0.925455		0.401	0.607
RCAN2	protein_coding	T4	0.904723		0.205	0.473
PRTG	protein_coding	T4	0.900764		0.462	0.725
FREM2	protein_coding	T4	0.900656		0.508	0.774
DPP10	protein_coding	T4	0.899962		0.533	0.776
LRP2	protein_coding	T4	0.898214		0.167	0.358
FGB	protein_coding	T4	0.879163		0.111	0.227
ADGRL2	protein_coding	T4	0.877101		0.802	0.903
FAT3	protein_coding	T4	0.875423		0.339	0.571
LINC01889	lncRNA	T4	0.873034		0.115	0.297
ACSM3	protein_coding	T4	0.872493		0.101	0.238
EYA1	protein_coding	T4	0.871118		0.4	0.602
MIR325HG		T4	0.854957		0.241	0.418
GNAO1	protein_coding	T4	0.852581		0.134	0.283
LRAT	protein_coding	T4	0.852229		0.146	0.359
GLIS3	protein_coding	T4	0.846234		0.55	0.722
COBLL1	protein_coding	T4	0.828156		0.674	0.859
ARHGAP29	protein_coding	T4	0.826423		0.54	0.67
PLEKHA5	protein_coding	T4	0.823691		0.981	0.986
NR5A2	protein_coding	T4	0.806251		0.14	0.302
NOL4	protein_coding	T4	0.800404		0.243	0.372
ANKS1B	protein_coding	T4	0.779271		0.206	0.475
MPPED2	protein_coding	T4	0.777434		0.417	0.422
ATF7IP2	protein_coding	T4	0.759971		0.495	0.648
TCF7L1	protein_coding	T4	0.75654		0.747	0.865
CACNA1D	protein_coding	T4	0.747102		0.404	0.616
NR2F2	protein_coding	T4	0.743133		0.453	0.634
DIRC3-AS1	lncRNA	T4	0.742108		0.379	0.577
RFX6	protein_coding	T4	0.741021		0.222	0.314
PTPRZ1	protein_coding	T4	0.734505		0.101	0.233
ITPR1	protein_coding	T4	0.73424		0.379	0.503
ASTN2	protein_coding	T4	0.730506		0.585	0.702
KCNIP1	protein_coding	T4	0.725301		0.179	0.375
TP63	protein_coding	T4	0.722876		0.153	0.265
PCSK5	protein_coding	T4	0.720189		0.603	0.729
DLEU2	lncRNA	T4	0.707804		0.726	0.858
SNTG2	protein_coding	T4	0.705909		0.185	0.258
LRIG3	protein_coding	T4	0.702482		0.499	0.722
SLIT2	protein_coding	T4	0.697388		0.498	0.678
KCNT2	protein_coding	T4	0.696043		0.513	0.712
PALS2		T4	0.69166		0.533	0.679
FOXP1	protein_coding	T4	0.690483		0.978	0.994
DAB1	protein_coding	T4	0.687753		0.488	0.672
MUC4	protein_coding	T4	0.681704		0.12	0.274
PHF21B	protein_coding	T4	0.66909		0.23	0.46
KALRN	protein_coding	T4	0.665351		0.819	0.961
TMPRSS4	protein_coding	T4	0.661572		0.181	0.393
ERBB4	protein_coding	T4	0.660052		0.39	0.439
MED12L	protein_coding	T4	0.659973		0.252	0.434
SCUBE3	protein_coding	T4	0.656929		0.294	0.495
PKNOX2	protein_coding	T4	0.656081		0.123	0.298
MMADHC-DT	lncRNA	T4	0.655266		0.446	0.617
ADGRA3	protein_coding	T4	0.654789		0.692	0.855
SELENOP	protein_coding	T4	0.654252		0.513	0.685
MECOM	protein_coding	T4	0.649335		0.623	0.826
PDGFC	protein_coding	T4	0.648224		0.664	0.73
LGR4	protein_coding	T4	0.647547		0.75	0.877
BICD1	protein_coding	T4	0.645834		0.522	0.746
NECTIN3	protein_coding	T4	0.64281		0.771	0.887
TTR	protein_coding	T4	0.641194		0.101	0.274
MEIS1	protein_coding	T4	0.639784		0.599	0.726
TCF7L2	protein_coding	T4	0.639437		0.92	0.972
NHSL2	protein_coding	T4	0.639003		0.184	0.398
SLC7A2	protein_coding	T4	0.633119		0.516	0.673
EPB41L4A	protein_coding	T4	0.631989		0.512	0.754
PTPRG	protein_coding	T4	0.631925		0.775	0.888
PCLO	protein_coding	T4	0.630209		0.61	0.678
NTF3	protein_coding	T4	0.627993		0.201	0.4
MN1	protein_coding	T4	0.627011		0.077	0.291
ADAMTS6	protein_coding	T4	0.623753		0.446	0.65
SPTBN1	protein_coding	T4	0.616939		0.92	0.971
LYPD6	protein_coding	T4	0.613498		0.565	0.706
HEPH	protein_coding	T4	0.612347		0.35	0.478
KHDRBS2	protein_coding	T4	0.605907		0.527	0.735
MYO3A	protein_coding	T4	0.603828		0.097	0.269
MAP1B	protein_coding	T4	0.601515		0.583	0.762
IGFBP5	protein_coding	T4	0.601104		0.793	0.825
MYH10	protein_coding	T4	0.596654		0.852	0.943
NRCAM	protein_coding	T4	0.596221		0.547	0.741
ELOVL2	protein_coding	T4	0.595913		0.038	0.247
LAMB1	protein_coding	T4	0.594861		0.618	0.798
CHST15	protein_coding	T4	0.589722		0.323	0.464
JAZF1	protein_coding	T4	0.589367		0.424	0.551
BMPR1B	protein_coding	T4	0.587932		0.523	0.742
IL1RAPL1	protein_coding	T4	-0.590679		0.494	0.404
HOXB7	protein_coding	T4	-0.593261		0.37	0.182
ATP10B	protein_coding	T4	-0.597119		0.287	0.17
COL21A1	protein_coding	T4	-0.602864		0.263	0.15
FMN1	protein_coding	T4	-0.605245		0.351	0.194
MITF	protein_coding	T4	-0.607188		0.644	0.487
TFCP2L1	protein_coding	T4	-0.608119		0.289	0.186
SRI	protein_coding	T4	-0.610713		0.446	0.372
TXNIP	protein_coding	T4	-0.621395		0.769	0.649
DUSP10	protein_coding	T4	-0.627609		0.593	0.471
SAT1	protein_coding	T4	-0.635398		0.576	0.492
FGFR3	protein_coding	T4	-0.641138		0.487	0.337
NDFIP2	protein_coding	T4	-0.644042		0.775	0.721
LIMCH1	protein_coding	T4	-0.650362		0.7	0.596
MYO3B	protein_coding	T4	-0.656239		0.231	0.13
SLC12A2	protein_coding	T4	-0.656942		0.835	0.767
AFF3	protein_coding	T4	-0.662226		0.699	0.524
ABHD2	protein_coding	T4	-0.662861		0.838	0.738
LAMB3	protein_coding	T4	-0.663107		0.653	0.495
IGFBP3	protein_coding	T4	-0.672058		0.377	0.24
IGF1	protein_coding	T4	-0.673266		0.271	0.138
SCNN1A	protein_coding	T4	-0.689302		0.741	0.687
SLC2A12	protein_coding	T4	-0.695021		0.441	0.253
HOXB6	protein_coding	T4	-0.70286		0.478	0.269
GSN	protein_coding	T4	-0.713061		0.771	0.641
RNF152	protein_coding	T4	-0.714217		0.483	0.347
F3	protein_coding	T4	-0.718204		0.468	0.373
LAMA2	protein_coding	T4	-0.722124		0.223	0.169
FER1L6	protein_coding	T4	-0.733343		0.591	0.486
RUNX2	protein_coding	T4	-0.738307		0.405	0.292
JAKMIP2	protein_coding	T4	-0.745076		0.818	0.681
ABCC4	protein_coding	T4	-0.745457		0.614	0.493
RAB27B	protein_coding	T4	-0.754004		0.566	0.432
SCIN	protein_coding	T4	-0.761253		0.357	0.161
COL6A6	protein_coding	T4	-0.76366		0.253	0.102
SCN9A	protein_coding	T4	-0.765226		0.745	0.614
GRIK3	protein_coding	T4	-0.768271		0.283	0.106
PGM5	protein_coding	T4	-0.769094		0.338	0.134
DLC1	protein_coding	T4	-0.771745		0.608	0.421
PLCB1	protein_coding	T4	-0.776953		0.88	0.761
SYT1	protein_coding	T4	-0.783808		0.508	0.419
TBX3	protein_coding	T4	-0.790783		0.777	0.461
FRY	protein_coding	T4	-0.796131		0.78	0.623
DISC1	protein_coding	T4	-0.804466		0.708	0.494
INPP4B	protein_coding	T4	-0.809627		0.699	0.535
FHOD3	protein_coding	T4	-0.817138		0.281	0.171
HOXC6	protein_coding	T4	-0.818103		0.376	0.178
SYN3	protein_coding	T4	-0.824557		0.22	0.148
SPOCK1	protein_coding	T4	-0.834749		0.492	0.401
HOXB3	protein_coding	T4	-0.845508		0.571	0.32
HOXB9	protein_coding	T4	-0.845836		0.466	0.215
H19	lncRNA	T4	-0.851771		0.833	0.798
CAPN9	protein_coding	T4	-0.854497		0.476	0.241
ZFHX4	protein_coding	T4	-0.859921		0.67	0.443
ALCAM	protein_coding	T4	-0.86156		0.942	0.936
LINC00616	lncRNA	T4	-0.882086		0.215	0.107
NFIA	protein_coding	T4	-0.895223		0.813	0.583
MME	protein_coding	T4	-0.896864		0.321	0.177
NALF1		T4	-0.903452		0.447	0.375
HIF3A	protein_coding	T4	-0.905009		0.932	0.764
TMEM132C	protein_coding	T4	-0.908555		0.213	0.108
COL5A2	protein_coding	T4	-0.909533		0.542	0.343
PREX2	protein_coding	T4	-0.91517		0.423	0.204
FKBP5	protein_coding	T4	-0.92543		0.728	0.546
FYB2	protein_coding	T4	-0.939742		0.347	0.213
ADAMTSL1	protein_coding	T4	-0.952474		0.409	0.39
PCDH9	protein_coding	T4	-0.986787		0.614	0.394
LDLRAD4	protein_coding	T4	-0.990357		0.542	0.318
LINC02086	lncRNA	T4	-0.994516		0.43	0.164
DNAH5	protein_coding	T4	-1.02254		0.505	0.313
SALL3	protein_coding	T4	-1.03333		0.427	0.135
COL3A1	protein_coding	T4	-1.09765		0.294	0.174
PAX3	protein_coding	T4	-1.16751		0.663	0.47
DPYSL3	protein_coding	T4	-1.17434		0.839	0.622
SORL1	protein_coding	T4	-1.23966		0.76	0.636
EPHA3	protein_coding	T4	-1.44623		0.327	0.121
LNC-LBCS	lncRNA	T4	-1.70793		0.573	0.487
CPA6	protein_coding	T4	-2.05284		0.575	0.252
Differentially expressed genes in single-cell RNAseq affected by TH compared versus vehicle in Hepatoblast-like cells.
P-value < 0.01 and Fold-Change > 1.5 (Log2FC > 0.58557)
Gene type - indicates the type of transcription
Type - The affected gene by the action of T3, T4 or both
x_avg_log2FC - Log2 fold-change of the average expression in group x (vehicle, T4, T3) between the cluster of interest and the remaining clusters.
x_pct.cluster - The percentage of cells where the gene is detected in the treatment of interest (vehicle, T4, T3)

## Sheet: Cluster
group	cluster	gene	gene_type	type	log2FC_T3	log2FC_T4	pct_vehicle	pct_T3	pct_T4
Hepatocyte-like cells	0	LINC01099	lncRNA	Both	2.37352	1.94961	0.091	0.463	0.38
Hepatocyte-like cells	0	LAMA3	protein_coding	Both	-0.687683	-0.71763	0.945	0.916	0.887
Hepatocyte-like cells	0	HIF3A	protein_coding	Both	-1.37183	-1.44619	0.818	0.538	0.471
Hepatocyte-like cells	0	IGF2	protein_coding	Both	-1.51601	-0.930871	0.945	0.856	0.903
Hepatocyte-like cells	0	THSD7A	protein_coding	T3		1.46338	0.4		0.777
Hepatocyte-like cells	0	CAPN8	protein_coding	T3		1.42717	0.818		0.942
Hepatocyte-like cells	0	FOLH1	protein_coding	T3		1.10857	0.727		0.919
Hepatocyte-like cells	0	LDLRAD3	protein_coding	T3		-0.782033	0.673		0.366
Hepatocyte-like cells	0	SIPA1L2	protein_coding	T3		-0.901902	0.655		0.364
Hepatocyte-like cells	0	GRIK2	protein_coding	T4	2.05012		0.255	0.576
Hepatocyte-like cells	0	GPC3	protein_coding	T4	1.61296		0.455	0.747
Hepatocyte-like cells	0	AFP	protein_coding	T4	1.47209		0.8	0.991
Hepatocyte-like cells	0	CASR	protein_coding	T4	1.42842		0.018	0.4
Hepatocyte-like cells	0	DPP4	protein_coding	T4	1.34115		0.8	0.936
Hepatocyte-like cells	0	GSTA1	protein_coding	T4	1.33929		0.491	0.75
Hepatocyte-like cells	0	SI	protein_coding	T4	1.24889		0.909	0.949
Hepatocyte-like cells	0	ANPEP	protein_coding	T4	1.19169		0.709	0.91
Hepatocyte-like cells	0	H1-0	protein_coding	T4	1.09855		0.527	0.82
Hepatocyte-like cells	0	FOXP2	protein_coding	T4	1.04178		0.909	0.974
Hepatocyte-like cells	0	TUFT1	protein_coding	T4	-0.623827		0.709	0.685
Hepatocyte-like cells	0	ERRFI1	protein_coding	T4	-1.02109		0.8	0.6
Hepatocyte-like cells	0	H19	lncRNA	T4	-1.48845		0.891	0.696
Hepatocyte-like cells	2	CROT	protein_coding	Both	0.782081	0.859503	0.713	0.873	0.876
Hepatocyte-like cells	2	CAPN8	protein_coding	T3		1.64658	0.738		0.945
Hepatocyte-like cells	2	LINC01687	lncRNA	T3		1.38927	0.6		0.925
Hepatocyte-like cells	2	LINC-PINT	lncRNA	T3		1.36213	0.362		0.658
Hepatocyte-like cells	2	LUM	protein_coding	T3		1.27327	0.212		0.547
Hepatocyte-like cells	2	NEAT1	lncRNA	T3		1.14681	0.975		1
Hepatocyte-like cells	2	LINC00511	lncRNA	T3		1.01403	0.787		0.925
Hepatocyte-like cells	2	KCNC4	protein_coding	T3		0.998433	0.325		0.664
Hepatocyte-like cells	2	EFHC1	protein_coding	T3		0.7325	0.662		0.837
Hepatocyte-like cells	2	CGN	protein_coding	T3		0.698165	0.9		0.935
Hepatocyte-like cells	2	SORBS2	protein_coding	T3		-0.642804	0.925		0.844
Hepatocyte-like cells	2	TJP1	protein_coding	T3		-0.645028	0.963		0.961
Hepatocyte-like cells	2	GALNT1	protein_coding	T3		-0.692374	0.887		0.837
Hepatocyte-like cells	2	LAMA3	protein_coding	T3		-0.699922	0.95		0.928
Hepatocyte-like cells	2	SPARC	protein_coding	T3		-0.723717	0.762		0.564
Hepatocyte-like cells	2	TLE1	protein_coding	T3		-0.813861	0.838		0.612
Hepatocyte-like cells	2	CCDC162P	transcribed_unitary_pseudogene	T3		-0.915505	0.388		0.244
Hepatocyte-like cells	2	SIPA1L2	protein_coding	T3		-0.947374	0.863		0.658
Hepatocyte-like cells	2	LINC01320	lncRNA	T3		-1.01499	0.488		0.264
Hepatocyte-like cells	2	PLB1	protein_coding	T3		-1.78199	0.4		0.163
Hepatocyte-like cells	2	AFP	protein_coding	T4	1.62727		0.838	0.984
Hepatocyte-like cells	2	MCTP1	protein_coding	T4	1.52776		0.537	0.735
Hepatocyte-like cells	2	APOB	protein_coding	T4	1.38043		0.675	0.945
Hepatocyte-like cells	2	ARSJ	protein_coding	T4	1.13389		0.562	0.815
Hepatocyte-like cells	2	HMGCS1	protein_coding	T4	0.807228		0.787	0.965
Hepatocyte-like cells	2	PRDM1	protein_coding	T4	0.798345		0.95	0.991
Hepatocyte-like cells	2	SI	protein_coding	T4	0.698874		0.912	0.989
Hepatocyte-like cells	2	IDH1	protein_coding	T4	0.692139		0.625	0.775
Hepatocyte-like cells	2	SPATS2	protein_coding	T4	0.640293		0.875	0.929
Hepatocyte-like cells	2	VGLL3	protein_coding	T4	-0.736966		0.45	0.262
Hepatocyte-like cells	2	RBMS3	protein_coding	T4	-0.762501		0.912	0.851
Hepatocyte-like cells	2	DNAJC15	protein_coding	T4	-0.905375		0.912	0.805
Hepatocyte-like cells	2	OXR1	protein_coding	T4	-1.31634		0.887	0.802
Hepatocyte-like cells	2	NRXN3	protein_coding	T4	-1.31756		0.838	0.635
Hepatocyte-like cells	2	CPA6	protein_coding	T4	-1.549		0.75	0.415
Hepatocyte-like cells	3	LINC01099	lncRNA	Both	2.06604	2.25345	0.083	0.441	0.397
Hepatocyte-like cells	3	MAOA	protein_coding	Both	1.14794	1.22343	0.833	0.964	0.934
Hepatocyte-like cells	3	PVR	protein_coding	Both	0.838745	0.777741	0.833	0.962	0.967
Hepatocyte-like cells	3	LAMA3	protein_coding	Both	-0.750779	-0.66606	0.992	0.95	0.954
Hepatocyte-like cells	3	HIF3A	protein_coding	Both	-1.00784	-1.23309	0.9	0.821	0.722
Hepatocyte-like cells	3	SLIT3	protein_coding	T3		1.51707	0.5		0.854
Hepatocyte-like cells	3	SLC5A3	protein_coding	T3		1.28615	0.875		0.98
Hepatocyte-like cells	3	SHROOM3	protein_coding	T3		1.00434	0.992		0.993
Hepatocyte-like cells	3	ITGB8	protein_coding	T3		0.978574	0.875		0.947
Hepatocyte-like cells	3	SLC18B1	protein_coding	T3		0.825767	0.325		0.616
Hepatocyte-like cells	3	GCNT2	protein_coding	T3		0.781444	0.742		0.921
Hepatocyte-like cells	3	STX7	protein_coding	T3		0.772375	0.917		0.967
Hepatocyte-like cells	3	PLOD2	protein_coding	T3		-0.625836	0.975		0.96
Hepatocyte-like cells	3	7SK		T3		-0.738284	0.767		0.497
Hepatocyte-like cells	3	B3GALT5	protein_coding	T3		-0.758648	0.767		0.57
Hepatocyte-like cells	3	ITM2C	protein_coding	T3		-0.780272	0.692		0.51
Hepatocyte-like cells	3	CKB	protein_coding	T3		-0.790946	0.733		0.576
Hepatocyte-like cells	3	SLC15A1	protein_coding	T3		-0.799708	0.983		0.974
Hepatocyte-like cells	3	AFP	protein_coding	T4	1.97914		0.742	0.994
Hepatocyte-like cells	3	RALYL	protein_coding	T4	1.91555		0.475	0.837
Hepatocyte-like cells	3	COL14A1	protein_coding	T4	1.7638		0.433	0.787
Hepatocyte-like cells	3	CPS1	protein_coding	T4	1.62489		0.442	0.829
Hepatocyte-like cells	3	LRP2	protein_coding	T4	1.59612		0.092	0.447
Hepatocyte-like cells	3	PALS2		T4	1.58976		0.483	0.853
Hepatocyte-like cells	3	TTR	protein_coding	T4	1.55093		0.55	0.875
Hepatocyte-like cells	3	GPC3	protein_coding	T4	1.51212		0.3	0.674
Hepatocyte-like cells	3	DYNC2H1	protein_coding	T4	1.44851		0.492	0.815
Hepatocyte-like cells	3	GSTA1	protein_coding	T4	1.31233		0.658	0.903
Hepatocyte-like cells	3	DPP10	protein_coding	T4	1.29324		0.542	0.907
Hepatocyte-like cells	3	CAPN12	protein_coding	T4	1.21216		0.533	0.875
Hepatocyte-like cells	3	SPON1	protein_coding	T4	1.1715		0.517	0.873
Hepatocyte-like cells	3	ESRRG	protein_coding	T4	1.14208		0.317	0.664
Hepatocyte-like cells	3	ANXA13	protein_coding	T4	1.13306		0.575	0.851
Hepatocyte-like cells	3	EEF1A1	protein_coding	T4	1.10245		0.858	0.952
Hepatocyte-like cells	3	RPL3	protein_coding	T4	1.0808		0.517	0.837
Hepatocyte-like cells	3	SPTLC3	protein_coding	T4	1.07474		0.85	0.97
Hepatocyte-like cells	3	GBA3	polymorphic_pseudogene	T4	1.05721		0.408	0.817
Hepatocyte-like cells	3	GSTA2	protein_coding	T4	1.04577		0.483	0.787
Hepatocyte-like cells	3	ISX	protein_coding	T4	1.01972		0.667	0.877
Hepatocyte-like cells	3	GRB10	protein_coding	T4	1.01648		0.8	0.936
Hepatocyte-like cells	3	LINC00923	lncRNA	T4	1.01114		0.225	0.453
Hepatocyte-like cells	3	FOXP2	protein_coding	T4	1.01023		0.775	0.934
Hepatocyte-like cells	3	CNTN4	protein_coding	T4	1.00703		0.875	0.978
Hepatocyte-like cells	3	SPART	protein_coding	T4	1.00066		0.6	0.807
Hepatocyte-like cells	3	ATF7IP2	protein_coding	T4	0.974483		0.775	0.926
Hepatocyte-like cells	3	IDH1	protein_coding	T4	0.968572		0.692	0.881
Hepatocyte-like cells	3	TCP10L	protein_coding	T4	0.95863		0.183	0.563
Hepatocyte-like cells	3	IARS1	protein_coding	T4	0.958559		0.417	0.664
Hepatocyte-like cells	3	UTRN	protein_coding	T4	0.924741		0.708	0.899
Hepatocyte-like cells	3	RPS6	protein_coding	T4	0.904961		0.642	0.841
Hepatocyte-like cells	3	RPL5	protein_coding	T4	0.902632		0.533	0.781
Hepatocyte-like cells	3	TSC22D1	protein_coding	T4	0.899899		0.875	0.954
Hepatocyte-like cells	3	CCND2	protein_coding	T4	0.897809		0.367	0.624
Hepatocyte-like cells	3	TTC6	protein_coding	T4	0.895341		0.775	0.901
Hepatocyte-like cells	3	NR5A2	protein_coding	T4	0.887968		0.875	0.988
Hepatocyte-like cells	3	LPGAT1	protein_coding	T4	0.877249		0.892	0.988
Hepatocyte-like cells	3	PHGDH	protein_coding	T4	0.852827		0.258	0.586
Hepatocyte-like cells	3	RPS6KA3	protein_coding	T4	0.844303		0.867	0.984
Hepatocyte-like cells	3	C2orf72	protein_coding	T4	0.840482		0.358	0.724
Hepatocyte-like cells	3	ENAH	protein_coding	T4	0.837667		0.575	0.831
Hepatocyte-like cells	3	GUCY2C	protein_coding	T4	0.831681		0.95	0.978
Hepatocyte-like cells	3	HSP90AB1	protein_coding	T4	0.824079		0.75	0.885
Hepatocyte-like cells	3	AK4	protein_coding	T4	0.822099		0.542	0.823
Hepatocyte-like cells	3	HSPA8	protein_coding	T4	0.806964		0.667	0.825
Hepatocyte-like cells	3	SNHG14	lncRNA	T4	0.790631		0.767	0.934
Hepatocyte-like cells	3	BMP2K	protein_coding	T4	0.773454		0.933	0.992
Hepatocyte-like cells	3	KIF13A	protein_coding	T4	0.766615		0.658	0.875
Hepatocyte-like cells	3	APOE	protein_coding	T4	0.761101		0.2	0.537
Hepatocyte-like cells	3	EEF1G	protein_coding	T4	0.759068		0.45	0.734
Hepatocyte-like cells	3	HNRNPA1	protein_coding	T4	0.758338		0.775	0.897
Hepatocyte-like cells	3	EFCAB13	protein_coding	T4	0.758222		0.3	0.644
Hepatocyte-like cells	3	EEF2	protein_coding	T4	0.757143		0.908	0.942
Hepatocyte-like cells	3	ATP5F1A	protein_coding	T4	0.750551		0.367	0.714
Hepatocyte-like cells	3	TPT1	protein_coding	T4	0.750019		0.892	0.948
Hepatocyte-like cells	3	EHHADH	protein_coding	T4	0.744338		0.325	0.656
Hepatocyte-like cells	3	EIF2S3	protein_coding	T4	0.744087		0.458	0.763
Hepatocyte-like cells	3	RABL6	protein_coding	T4	0.737971		0.608	0.841
Hepatocyte-like cells	3	RNF115	protein_coding	T4	0.737475		0.392	0.69
Hepatocyte-like cells	3	MYH10	protein_coding	T4	0.730052		0.692	0.926
Hepatocyte-like cells	3	RPL7A	protein_coding	T4	0.728648		0.317	0.622
Hepatocyte-like cells	3	RPL4	protein_coding	T4	0.726283		0.483	0.726
Hepatocyte-like cells	3	EIF4B	protein_coding	T4	0.713297		0.867	0.974
Hepatocyte-like cells	3	RARS2	protein_coding	T4	0.710173		0.908	0.962
Hepatocyte-like cells	3	ATRN	protein_coding	T4	0.67802		0.933	0.998
Hepatocyte-like cells	3	RPL19	protein_coding	T4	0.656126		0.308	0.602
Hepatocyte-like cells	3	RPL9	protein_coding	T4	0.652027		0.383	0.652
Hepatocyte-like cells	3	MACROD2	protein_coding	T4	-0.596846		0.767	0.722
Hepatocyte-like cells	3	SRI	protein_coding	T4	-0.604853		0.925	0.803
Hepatocyte-like cells	3	EFNB2	protein_coding	T4	-0.605041		0.783	0.634
Hepatocyte-like cells	3	SLC20A1	protein_coding	T4	-0.608175		0.792	0.748
Hepatocyte-like cells	3	MXD1	protein_coding	T4	-0.608347		0.875	0.833
Hepatocyte-like cells	3	PLIN2	protein_coding	T4	-0.61242		0.85	0.823
Hepatocyte-like cells	3	ZFP36	protein_coding	T4	-0.615536		0.733	0.634
Hepatocyte-like cells	3	FEM1C	protein_coding	T4	-0.630173		0.75	0.62
Hepatocyte-like cells	3	EGLN3	protein_coding	T4	-0.637669		0.783	0.678
Hepatocyte-like cells	3	CDKN2B	protein_coding	T4	-0.653859		0.558	0.346
Hepatocyte-like cells	3	ETS2	protein_coding	T4	-0.66401		0.892	0.716
Hepatocyte-like cells	3	JUN	protein_coding	T4	-0.665041		0.9	0.757
Hepatocyte-like cells	3	MBOAT2	protein_coding	T4	-0.687814		0.533	0.429
Hepatocyte-like cells	3	TMCC3	protein_coding	T4	-0.7111		0.625	0.41
Hepatocyte-like cells	3	PWRN1	lncRNA	T4	-0.713994		0.717	0.761
Hepatocyte-like cells	3	SCNN1A	protein_coding	T4	-0.738949		0.858	0.6
Hepatocyte-like cells	3	GPA33	protein_coding	T4	-0.746259		0.725	0.513
Hepatocyte-like cells	3	GPC6	protein_coding	T4	-0.748213		0.992	0.964
Hepatocyte-like cells	3	DPYSL3	protein_coding	T4	-0.752289		0.367	0.195
Hepatocyte-like cells	3	ABHD17B	protein_coding	T4	-0.758056		0.633	0.533
Hepatocyte-like cells	3	FHL2	protein_coding	T4	-0.765351		0.592	0.328
Hepatocyte-like cells	3	PHACTR3	protein_coding	T4	-0.83591		0.367	0.159
Hepatocyte-like cells	3	B4GALNT3	protein_coding	T4	-0.863798		0.55	0.348
Hepatocyte-like cells	3	PAX3	protein_coding	T4	-0.8655		0.508	0.447
Hepatocyte-like cells	3	AOAH	protein_coding	T4	-0.875254		0.492	0.346
Hepatocyte-like cells	3	MARCHF3	protein_coding	T4	-0.889402		0.717	0.527
Hepatocyte-like cells	3	SLC2A1	protein_coding	T4	-0.890884		0.592	0.388
Hepatocyte-like cells	3	ELMO1	protein_coding	T4	-0.912319		0.675	0.581
Hepatocyte-like cells	3	PLXNA2	protein_coding	T4	-0.916487		0.917	0.714
Hepatocyte-like cells	3	MUC12	protein_coding	T4	-0.927		0.417	0.241
Hepatocyte-like cells	3	ERRFI1	protein_coding	T4	-0.952075		0.75	0.688
Hepatocyte-like cells	3	FAM189A1	protein_coding	T4	-0.958644		0.467	0.169
Hepatocyte-like cells	3	BMP2	protein_coding	T4	-0.995594		0.733	0.565
Hepatocyte-like cells	3	LNC-LBCS	lncRNA	T4	-0.999443		0.333	0.209
Hepatocyte-like cells	3	MME	protein_coding	T4	-1.00852		0.767	0.485
Hepatocyte-like cells	3	IGF2	protein_coding	T4	-1.02226		0.958	0.877
Hepatocyte-like cells	3	TPM4	protein_coding	T4	-1.04758		0.842	0.795
Hepatocyte-like cells	3	MIR99AHG	lncRNA	T4	-1.05589		0.9	0.686
Hepatocyte-like cells	3	H19	lncRNA	T4	-1.10056		0.908	0.736
Hepatocyte-like cells	3	NEURL1B	protein_coding	T4	-1.1544		0.675	0.237
Hepatocyte-like cells	3	FER1L6	protein_coding	T4	-1.19629		0.575	0.513
Hepatocyte-like cells	3	EMP1	protein_coding	T4	-1.21222		0.592	0.41
Hepatocyte-like cells	3	LSAMP	protein_coding	T4	-1.21643		0.533	0.344
Hepatocyte-like cells	3	EYA2	protein_coding	T4	-1.24402		0.275	0.115
Hepatocyte-like cells	3	IGFBP3	protein_coding	T4	-1.52208		0.508	0.217
Hepatocyte-like cells	7	HIF3A	protein_coding	Both	-0.655312	-0.781509	0.912	0.756	0.705
Hepatocyte-like cells	7	SLC5A3	protein_coding	T3		1.42194	0.846		0.876
Hepatocyte-like cells	7	UCA1	lncRNA	T3		1.32116	0.381		0.604
Hepatocyte-like cells	7	H2AC6	protein_coding	T3		0.895276	0.285		0.475
Hepatocyte-like cells	7	CAPN8	protein_coding	T3		0.866538	0.819		0.917
Hepatocyte-like cells	7	SHROOM3	protein_coding	T3		0.733221	0.981		0.977
Hepatocyte-like cells	7	MANBA	protein_coding	T3		0.677617	0.804		0.903
Hepatocyte-like cells	7	PLEC	protein_coding	T3		0.621687	0.835		0.903
Hepatocyte-like cells	7	APP	protein_coding	T3		0.616936	1		0.995
Hepatocyte-like cells	7	PHTF2	protein_coding	T3		0.613684	0.731		0.834
Hepatocyte-like cells	7	PPP1R10	protein_coding	T3		-0.607717	0.762		0.553
Hepatocyte-like cells	7	PDK1	protein_coding	T3		-0.6379	0.646		0.359
Hepatocyte-like cells	7	KIAA0319	protein_coding	T3		-0.642575	0.704		0.516
Hepatocyte-like cells	7	7SK		T3		-0.722611	0.65		0.415
Hepatocyte-like cells	7	LRP4	protein_coding	T3		-0.729692	0.404		0.263
Hepatocyte-like cells	7	HAVCR1	protein_coding	T3		-0.854149	0.473		0.336
Hepatocyte-like cells	7	DPYSL3	protein_coding	T3		-1.05993	0.665		0.378
Hepatocyte-like cells	7	NEDD4	protein_coding	T4	0.956961		0.496	0.762
Hepatocyte-like cells	7	FTH1	protein_coding	T4	0.71446		0.788	0.894
Hepatocyte-like cells	7	SLC38A2	protein_coding	T4	0.631991		0.931	0.963
Hepatocyte-like cells	7	ABI3BP	protein_coding	T4	-0.941513		0.665	0.494
Hepatocyte-like cells	9	TAX1BP1	protein_coding	T3		-0.778697	1		0.913
Hepatocyte-like cells	9	ABHD2	protein_coding	T3		-1.09115	1		0.74
Hepatocyte-like cells	9	ITPRID2	protein_coding	T4	-0.849449		1	0.993
Hepatocyte-like cells	9	SUSD6	protein_coding	T4	-0.904988		1	0.784
Cholangiocyte-like cells	1	UCA1	lncRNA	T3		1.03379	0.358		0.532
Cholangiocyte-like cells	1	PARP14	protein_coding	T3		0.60475	0.361		0.515
Cholangiocyte-like cells	1	PPM1H	protein_coding	T3		0.597819	0.715		0.833
Cholangiocyte-like cells	1	TALAM1		T3		-0.662831	0.984		0.973
Cholangiocyte-like cells	1	RAPGEF5	protein_coding	T3		-0.805215	0.532		0.324
Cholangiocyte-like cells	1	ADAMTS17	protein_coding	T3		-0.821473	0.472		0.373
Cholangiocyte-like cells	1	TXNIP	protein_coding	T3		-1.14799	0.585		0.338
Cholangiocyte-like cells	1	NEDD4	protein_coding	T4	0.90359		0.614	0.713
Cholangiocyte-like cells	1	MUC16	protein_coding	T4	0.846802		0.794	0.887
Cholangiocyte-like cells	1	SPTBN1	protein_coding	T4	0.8447		0.975	0.967
Cholangiocyte-like cells	1	MGMT	protein_coding	T4	0.821732		0.709	0.829
Cholangiocyte-like cells	1	PCSK5	protein_coding	T4	0.788228		0.31	0.529
Cholangiocyte-like cells	1	SH3GL3	protein_coding	T4	0.783913		0.383	0.575
Cholangiocyte-like cells	1	TNXB	protein_coding	T4	0.753874		0.535	0.675
Cholangiocyte-like cells	1	H1-0	protein_coding	T4	0.719907		0.655	0.771
Cholangiocyte-like cells	1	VSIG10	protein_coding	T4	0.6973		0.547	0.683
Cholangiocyte-like cells	1	TACC2	protein_coding	T4	0.642733		0.854	0.912
Cholangiocyte-like cells	1	CYTH3	protein_coding	T4	0.589535		0.665	0.729
Cholangiocyte-like cells	1	CEP70	protein_coding	T4	-0.711676		0.563	0.392
Cholangiocyte-like cells	1	ITGB8	protein_coding	T4	-0.886677		0.848	0.767
Cholangiocyte-like cells	1	ITGA4	protein_coding	T4	-1.13313		0.402	0.162
Cholangiocyte-like cells	1	CCDC80	protein_coding	T4	-1.34992		0.506	0.371
Cholangiocyte-like cells	4	C3	protein_coding	Both	1.5279	2.00819	0.377	0.711	0.817
Cholangiocyte-like cells	4	HSPB8	protein_coding	Both	1.44013	1.31601	0.387	0.551	0.483
Cholangiocyte-like cells	4	COL12A1	protein_coding	Both	1.30817	1.14504	0.476	0.809	0.767
Cholangiocyte-like cells	4	EGFR	protein_coding	Both	1.30226	0.916328	0.92	0.973	0.98
Cholangiocyte-like cells	4	FBXO32	protein_coding	Both	1.27104	1.54698	0.245	0.444	0.363
Cholangiocyte-like cells	4	MXD1	protein_coding	Both	1.1415	1.21704	0.575	0.716	0.71
Cholangiocyte-like cells	4	TNXB	protein_coding	Both	0.936993	1.04808	0.646	0.862	0.82
Cholangiocyte-like cells	4	PLAAT3	protein_coding	Both	0.911833	0.777039	0.255	0.449	0.447
Cholangiocyte-like cells	4	NEAT1	lncRNA	Both	0.891857	1.05499	1	1	1
Cholangiocyte-like cells	4	BACH1	protein_coding	Both	0.854454	0.792465	0.967	0.978	0.98
Cholangiocyte-like cells	4	FTH1	protein_coding	Both	0.770692	0.766978	0.873	0.929	0.927
Cholangiocyte-like cells	4	CDK14	protein_coding	Both	0.74974	0.7589	0.943	0.978	0.993
Cholangiocyte-like cells	4	PTCSC2	lncRNA	Both	0.738746	0.67408	0.358	0.542	0.58
Cholangiocyte-like cells	4	PRKCA	protein_coding	Both	-0.69948	-0.7427	0.656	0.52	0.517
Cholangiocyte-like cells	4	RAPGEF5	protein_coding	Both	-1.00022	-0.99483	0.684	0.551	0.547
Cholangiocyte-like cells	4	EPHA4	protein_coding	Both	-1.02612	-0.606731	0.717	0.467	0.497
Cholangiocyte-like cells	4	CD44	protein_coding	Both	-1.14269	-0.875905	0.377	0.182	0.173
Cholangiocyte-like cells	4	NCALD	protein_coding	Both	-1.17884	-0.856506	0.722	0.4	0.493
Cholangiocyte-like cells	4	RIMS1	protein_coding	Both	-1.2521	-0.84992	0.58	0.276	0.407
Cholangiocyte-like cells	4	SDK1	protein_coding	Both	-1.30353	-1.0462	0.75	0.538	0.527
Cholangiocyte-like cells	4	LNC-LBCS	lncRNA	Both	-1.50557	-1.35198	0.656	0.458	0.543
Cholangiocyte-like cells	4	PDE4D	protein_coding	Both	-1.78942	-0.940455	0.877	0.676	0.777
Cholangiocyte-like cells	4	ZNF804B	protein_coding	Both	-2.18418	-1.43617	0.425	0.298	0.353
Cholangiocyte-like cells	4	CYP1B1	protein_coding	T3		1.47892	0.297		0.61
Cholangiocyte-like cells	4	SLC5A3	protein_coding	T3		1.37691	0.783		0.867
Cholangiocyte-like cells	4	STS	protein_coding	T3		1.21241	0.5		0.7
Cholangiocyte-like cells	4	TIPARP	protein_coding	T3		1.13851	0.594		0.773
Cholangiocyte-like cells	4	NEDD4	protein_coding	T3		1.10802	0.731		0.937
Cholangiocyte-like cells	4	DRAM1	protein_coding	T3		1.0377	0.627		0.75
Cholangiocyte-like cells	4	GULP1	protein_coding	T3		0.991229	0.67		0.857
Cholangiocyte-like cells	4	GALNT5	protein_coding	T3		0.971085	0.575		0.757
Cholangiocyte-like cells	4	SLC16A7	protein_coding	T3		0.927686	0.689		0.867
Cholangiocyte-like cells	4	COBLL1	protein_coding	T3		0.832012	0.788		0.937
Cholangiocyte-like cells	4	UCA1	lncRNA	T3		0.821581	0.764		0.93
Cholangiocyte-like cells	4	MIR193BHG	lncRNA	T3		0.770347	0.368		0.517
Cholangiocyte-like cells	4	SHROOM3	protein_coding	T3		0.72105	0.769		0.89
Cholangiocyte-like cells	4	MRPS6	protein_coding	T3		0.694079	0.443		0.633
Cholangiocyte-like cells	4	MACROD2	protein_coding	T3		-0.594606	0.708		0.58
Cholangiocyte-like cells	4	STOX2	protein_coding	T3		-0.594693	0.788		0.66
Cholangiocyte-like cells	4	MECOM	protein_coding	T3		-0.609958	0.967		0.917
Cholangiocyte-like cells	4	PEG10	protein_coding	T3		-0.643741	0.901		0.827
Cholangiocyte-like cells	4	PRKCE	protein_coding	T3		-0.667037	0.717		0.543
Cholangiocyte-like cells	4	SLIT2	protein_coding	T3		-0.706013	0.646		0.497
Cholangiocyte-like cells	4	TXNIP	protein_coding	T3		-0.713967	0.906		0.71
Cholangiocyte-like cells	4	HS3ST5	protein_coding	T3		-0.741032	0.75		0.647
Cholangiocyte-like cells	4	WNT5B	protein_coding	T3		-0.824941	0.33		0.133
Cholangiocyte-like cells	4	PRKD1	protein_coding	T3		-0.837275	0.642		0.443
Cholangiocyte-like cells	4	NR2F1-AS1	lncRNA	T3		-0.876407	0.396		0.23
Cholangiocyte-like cells	4	FBXL7	protein_coding	T3		-0.883514	0.429		0.21
Cholangiocyte-like cells	4	STPG2	protein_coding	T3		-0.888332	0.377		0.31
Cholangiocyte-like cells	4	7SK		T3		-0.889464	0.802		0.5
Cholangiocyte-like cells	4	AFP	protein_coding	T4	1.37707		0.467	0.831
Cholangiocyte-like cells	4	NABP1	protein_coding	T4	1.11917		0.528	0.724
Cholangiocyte-like cells	4	SAMD9	protein_coding	T4	1.11627		0.335	0.569
Cholangiocyte-like cells	4	BASP1	protein_coding	T4	1.06446		0.712	0.911
Cholangiocyte-like cells	4	ADGRF1	protein_coding	T4	0.966248		0.684	0.8
Cholangiocyte-like cells	4	YBX3	protein_coding	T4	0.948451		0.708	0.822
Cholangiocyte-like cells	4	GALNT1	protein_coding	T4	0.900107		0.939	0.947
Cholangiocyte-like cells	4	MDM2	protein_coding	T4	0.897695		0.858	0.831
Cholangiocyte-like cells	4	ATP11A	protein_coding	T4	0.861917		0.929	0.924
Cholangiocyte-like cells	4	ARHGAP10	protein_coding	T4	0.827446		0.594	0.756
Cholangiocyte-like cells	4	APLP2	protein_coding	T4	0.812824		0.958	0.982
Cholangiocyte-like cells	4	PCSK5	protein_coding	T4	0.803816		0.358	0.542
Cholangiocyte-like cells	4	MALRD1	protein_coding	T4	0.788187		0.307	0.573
Cholangiocyte-like cells	4	GLCCI1	protein_coding	T4	0.78535		0.929	0.929
Cholangiocyte-like cells	4	CTSL	protein_coding	T4	0.774903		0.453	0.622
Cholangiocyte-like cells	4	UACA	protein_coding	T4	0.762543		0.722	0.796
Cholangiocyte-like cells	4	USP53	protein_coding	T4	0.756074		0.976	0.969
Cholangiocyte-like cells	4	ARRB1	protein_coding	T4	0.738876		0.712	0.769
Cholangiocyte-like cells	4	RAB8B	protein_coding	T4	0.714419		0.608	0.751
Cholangiocyte-like cells	4	ABHD5	protein_coding	T4	0.710171		0.481	0.587
Cholangiocyte-like cells	4	SMARCA1	protein_coding	T4	0.701586		0.91	0.92
Cholangiocyte-like cells	4	FOXE1	protein_coding	T4	0.691747		0.222	0.533
Cholangiocyte-like cells	4	DST	protein_coding	T4	0.665853		1	1
Cholangiocyte-like cells	4	TAB3	protein_coding	T4	0.6493		0.825	0.867
Cholangiocyte-like cells	4	SRSF5	protein_coding	T4	0.630062		0.849	0.862
Cholangiocyte-like cells	4	EEA1	protein_coding	T4	0.625089		0.953	0.96
Cholangiocyte-like cells	4	SLC17A5	protein_coding	T4	0.599961		0.575	0.716
Cholangiocyte-like cells	4	DNAJA1	protein_coding	T4	0.597799		0.712	0.867
Cholangiocyte-like cells	4	RASAL2	protein_coding	T4	0.593951		0.953	0.938
Cholangiocyte-like cells	4	FOXO3	protein_coding	T4	0.589451		0.939	0.969
Cholangiocyte-like cells	4	PTPRS	protein_coding	T4	-0.598395		0.604	0.316
Cholangiocyte-like cells	4	GCLC	protein_coding	T4	-0.627254		0.627	0.44
Cholangiocyte-like cells	4	SORL1	protein_coding	T4	-0.649049		0.972	0.902
Cholangiocyte-like cells	4	ZBTB20	protein_coding	T4	-0.650272		0.934	0.813
Cholangiocyte-like cells	4	GARNL3	protein_coding	T4	-0.658689		0.627	0.364
Cholangiocyte-like cells	4	PALLD	protein_coding	T4	-0.661721		0.712	0.569
Cholangiocyte-like cells	4	ZNF618	protein_coding	T4	-0.673864		0.495	0.218
Cholangiocyte-like cells	4	FARP1	protein_coding	T4	-0.691118		0.825	0.662
Cholangiocyte-like cells	4	TCF4	protein_coding	T4	-0.714185		0.712	0.511
Cholangiocyte-like cells	4	EMID1	protein_coding	T4	-0.729027		0.382	0.08
Cholangiocyte-like cells	4	TRPS1	protein_coding	T4	-0.787162		0.868	0.653
Cholangiocyte-like cells	4	HAS2	protein_coding	T4	-0.799262		0.491	0.227
Cholangiocyte-like cells	4	TOX3	protein_coding	T4	-0.827709		0.679	0.569
Cholangiocyte-like cells	4	NBEA	protein_coding	T4	-0.857384		0.802	0.631
Cholangiocyte-like cells	4	NFIA	protein_coding	T4	-0.883712		0.745	0.493
Cholangiocyte-like cells	4	EPHA6	protein_coding	T4	-0.940863		0.887	0.68
Cholangiocyte-like cells	4	TSHZ2	protein_coding	T4	-1.26293		0.349	0.196
Cholangiocyte-like cells	4	CPA6	protein_coding	T4	-1.60171		0.863	0.484
Cholangiocyte-like cells	5	CERS6	protein_coding	Both	-0.61466	-0.764113	0.943	0.95	0.963
Cholangiocyte-like cells	5	FKBP5	protein_coding	Both	-0.71245	-0.94993	0.967	0.95	0.919
Cholangiocyte-like cells	5	TXNIP	protein_coding	Both	-0.90183	-1.11461	0.756	0.669	0.581
Cholangiocyte-like cells	5	THSD7A	protein_coding	T3		1.32052	0.512		0.63
Cholangiocyte-like cells	5	UCA1	lncRNA	T3		1.24148	0.439		0.732
Cholangiocyte-like cells	5	ANXA1	protein_coding	T3		1.08944	0.858		0.886
Cholangiocyte-like cells	5	EGFR	protein_coding	T3		0.801265	0.902		0.959
Cholangiocyte-like cells	5	MAP3K8	protein_coding	T3		0.771908	0.419		0.61
Cholangiocyte-like cells	5	AFF1	protein_coding	T3		0.722092	0.984		0.984
Cholangiocyte-like cells	5	PHACTR2	protein_coding	T3		0.705344	0.837		0.923
Cholangiocyte-like cells	5	TGFBR3	protein_coding	T3		0.627826	0.634		0.837
Cholangiocyte-like cells	5	MIR193BHG	lncRNA	T3		0.6151	0.622		0.76
Cholangiocyte-like cells	5	LRATD1	protein_coding	T3		-0.610305	0.476		0.333
Cholangiocyte-like cells	5	HIPK2	protein_coding	T3		-0.765224	0.927		0.85
Cholangiocyte-like cells	5	CRYBG1	protein_coding	T3		-0.819617	0.874		0.809
Cholangiocyte-like cells	5	7SK		T3		-0.826615	0.74		0.516
Cholangiocyte-like cells	5	APBB2	protein_coding	T3		-0.988793	0.614		0.581
Cholangiocyte-like cells	5	ROR1	protein_coding	T3		-1.29612	0.748		0.573
Cholangiocyte-like cells	5	KRT18	protein_coding	T4	0.847198		0.663	0.822
Cholangiocyte-like cells	5	SPTBN1	protein_coding	T4	0.766647		0.996	0.996
Cholangiocyte-like cells	5	EPAS1	protein_coding	T4	0.736763		0.907	0.975
Cholangiocyte-like cells	5	FAM126A	protein_coding	T4	0.694895		0.435	0.636
Cholangiocyte-like cells	5	TPT1	protein_coding	T4	0.632848		0.874	0.938
Cholangiocyte-like cells	5	DNAJA1	protein_coding	T4	0.624942		0.61	0.752
Cholangiocyte-like cells	5	VSIG10	protein_coding	T4	0.603748		0.618	0.769
Cholangiocyte-like cells	5	MT-CYB	protein_coding	T4	-0.58986		0.862	0.723
Cholangiocyte-like cells	5	MIR205HG	lncRNA	T4	-0.594864		0.402	0.223
Cholangiocyte-like cells	5	DISP1	protein_coding	T4	-0.600326		0.634	0.541
Cholangiocyte-like cells	5	TNS4	protein_coding	T4	-0.725109		0.748	0.566
Cholangiocyte-like cells	5	ITGA4	protein_coding	T4	-0.795139		0.411	0.227
Cholangiocyte-like cells	5	PPA1	protein_coding	T4	-0.986867		0.589	0.438
Cholangiocyte-like cells	18	SOX5	protein_coding	T3		1.67796	0.426		0.533
Cholangiocytes-like precursor cells	6	NEDD4	protein_coding	Both	0.881852	0.959577	0.591	0.725	0.751
Cholangiocytes-like precursor cells	6	BCAS1	protein_coding	Both	-0.738291	-0.966596	0.684	0.513	0.521
Cholangiocytes-like precursor cells	6	TGFBR3	protein_coding	T3		0.911642	0.527		0.629
Cholangiocytes-like precursor cells	6	SLC5A3	protein_coding	T3		0.87567	0.89		0.906
Cholangiocytes-like precursor cells	6	RHOBTB3	protein_coding	T3		0.715	0.928		0.962
Cholangiocytes-like precursor cells	6	SH3PXD2A	protein_coding	T3		-0.693548	0.814		0.629
Cholangiocytes-like precursor cells	6	7SK		T3		-0.732465	0.785		0.676
Cholangiocytes-like precursor cells	6	EYA2	protein_coding	T3		-0.801677	0.688		0.502
Cholangiocytes-like precursor cells	6	SYTL2	protein_coding	T3		-0.943764	0.722		0.554
Cholangiocytes-like precursor cells	6	DSCAM	protein_coding	T4	1.75894		0.139	0.352
Cholangiocytes-like precursor cells	6	DNAJA1	protein_coding	T4	0.654213		0.717	0.798
Cholangiocytes-like precursor cells	6	SORL1	protein_coding	T4	-0.601321		0.97	0.943
Cholangiocytes-like precursor cells	6	INPP4B	protein_coding	T4	-0.695801		0.776	0.653
Cholangiocytes-like precursor cells	6	ADGRF1	protein_coding	T4	-0.951449		0.439	0.285
Cholangiocytes-like precursor cells	6	MYO3B	protein_coding	T4	-0.994229		0.574	0.378
Cholangiocytes-like precursor cells	6	CPA6	protein_coding	T4	-1.34904		0.722	0.461
Cholangiocytes-like precursor cells	15	UNC13C	protein_coding	T3		1.3853	0.331		0.646
Cholangiocytes-like precursor cells	15	TRMT9B	protein_coding	T4	1.58561		0.439	0.737
Cholangiocytes-like precursor cells	15	KRT17	protein_coding	T4	-1.25237		0.626	0.237
Cholangiocytes-like precursor cells	15	ADAM23	protein_coding	T4	-1.43404		0.489	0.079
Cholangiocytes-like precursor cells	19	SNCAIP	protein_coding	T3		-2.493	0.643		0.231
Hepatoblast-like cells	8	SLC5A3	protein_coding	T3		1.13776	0.85		0.908
Hepatoblast-like cells	8	GNAI1	protein_coding	T3		0.876888	0.93		0.962
Hepatoblast-like cells	8	MRPS6	protein_coding	T3		0.788082	0.683		0.803
Hepatoblast-like cells	8	CKB	protein_coding	T3		-0.656995	0.793		0.66
Hepatoblast-like cells	8	LSAMP	protein_coding	T3		-0.755567	0.703		0.639
Hepatoblast-like cells	8	LRP4	protein_coding	T3		-0.760845	0.617		0.445
Hepatoblast-like cells	8	7SK		T3		-0.781908	0.853		0.681
Hepatoblast-like cells	8	CTNNA2	protein_coding	T3		-1.08332	0.55		0.433
Hepatoblast-like cells	8	VEGFA	protein_coding	T4	0.968291		0.71	0.796
Hepatoblast-like cells	8	P4HA1	protein_coding	T4	0.762085		0.647	0.786
Hepatoblast-like cells	8	EGLN1	protein_coding	T4	0.665482		0.8	0.898
Hepatoblast-like cells	8	IARS1	protein_coding	T4	0.604795		0.617	0.765
Hepatoblast-like cells	8	EGR1	protein_coding	T4	-0.857115		0.787	0.643
Hepatoblast-like cells	8	EYA2	protein_coding	T4	-1.07489		0.54	0.224
Hepatoblast-like cells	10	PODXL	protein_coding	T3		2.73467	0.206		0.667
Hepatoblast-like cells	10	ZNRF2P2	transcribed_processed_pseudogene	T3		2.22764	0.382		0.714
Hepatoblast-like cells	10	NOX4	protein_coding	T3		1.7715	0.206		0.667
Hepatoblast-like cells	10	MYRF	protein_coding	T3		1.70673	0.441		0.714
Hepatoblast-like cells	10	RCAN2	protein_coding	T4	1.48289		0.176	0.548
Hepatoblast-like cells	10	COL2A1	protein_coding	T4	1.11926		0.412	0.825
Hepatoblast-like cells	10	TVP23C	protein_coding	T4	0.68147		0.647	0.927
Hepatoblast-like cells	10	MT-ND5	protein_coding	T4	-0.761299		1	0.981
Hepatoblast-like cells	11	PLEC	protein_coding	T3		0.631997	0.606		0.818
Hepatoblast-like cells	11	MS4A8	protein_coding	T3		-1.35527	0.528		0.341
Hepatoblast-like cells	11	AFP	protein_coding	T4	1.21311		0.549	0.841
Hepatoblast-like cells	11	TPM3	protein_coding	T4	1.09446		0.669	0.825
Hepatoblast-like cells	11	SPTBN1	protein_coding	T4	0.925013		0.775	0.968
Hepatoblast-like cells	11	HSP90AA1	protein_coding	T4	0.66383		0.859	0.952
Hepatoblast-like cells	12	SLC22A23	protein_coding	T3		1.09213	0.706		0.8
Hepatoblast-like cells	12	SLC5A3	protein_coding	T3		0.856269	0.853		0.947
Hepatoblast-like cells	12	DLEU2	lncRNA	T3		0.649241	0.89		0.893
Hepatoblast-like cells	12	PKD2	protein_coding	T3		0.614593	0.559		0.813
Hepatoblast-like cells	12	TALAM1		T3		-0.616822	1		1
Hepatoblast-like cells	12	AFP	protein_coding	T4	1.99628		0.647	0.94
Hepatoblast-like cells	12	NFATC2	protein_coding	T4	0.853946		0.184	0.526
Hepatoblast-like cells	12	AFF1	protein_coding	T4	0.681161		0.971	0.977
Hepatoblast-like cells	12	GRHL1	protein_coding	T4	-0.663096		0.757	0.579
Hepatoblast-like cells	12	HIF3A	protein_coding	T4	-0.732682		0.978	0.835
Hepatoblast-like cells	12	EGR1	protein_coding	T4	-0.796659		0.912	0.654
Hepatoblast-like cells	12	CADM1	protein_coding	T4	-0.81519		0.978	0.857
Hepatoblast-like cells	12	NFIB	protein_coding	T4	-0.847196		0.904	0.714
Hepatoblast-like cells	12	VIM	protein_coding	T4	-0.960166		0.434	0.233
Hepatoblast-like cells	12	STOX2	protein_coding	T4	-1.02661		0.846	0.707
Hepatoblast-like cells	12	ANK2	protein_coding	T4	-1.14698		0.721	0.466
Hepatoblast-like cells	12	MYO3B	protein_coding	T4	-1.3546		0.368	0.128
Hepatoblast-like cells	12	GALNT17	protein_coding	T4	-2.10175		0.529	0.218
Hepatoblast-like cells	13	ERO1B	protein_coding	T3		1.91347	0.434		0.611
Hepatoblast-like cells	13	PDE8B	protein_coding	T3		1.82109	0.329		0.444
Hepatoblast-like cells	13	NEAT1	lncRNA	T3		1.19872	0.895		0.889
Hepatoblast-like cells	13	GLS	protein_coding	T3		1.15393	0.737		0.87
Hepatoblast-like cells	13	PVR	protein_coding	T3		1.13415	0.474		0.796
Hepatoblast-like cells	13	MEIS2	protein_coding	T3		-2.48669	0.684		0.37
Hepatoblast-like cells	13	RPS6KA3	protein_coding	T4	1.02791		0.75	0.855
Hepatoblast-like cells	14	PRDM1	protein_coding	Both	1.49272	1.86178	0.457	0.812	0.79
Hepatoblast-like cells	14	LINC01687	lncRNA	T3		2.31923	0.174		0.691
Hepatoblast-like cells	14	FOLH1	protein_coding	T3		2.306	0.174		0.642
Hepatoblast-like cells	14	CFTR	protein_coding	T3		2.26332	0.348		0.827
Hepatoblast-like cells	14	TRPM6	protein_coding	T3		2.09901	0.196		0.617
Hepatoblast-like cells	14	MUC13	protein_coding	T3		2.09722	0.283		0.741
Hepatoblast-like cells	14	TNFRSF11B	protein_coding	T3		2.03441	0.304		0.679
Hepatoblast-like cells	14	MMADHC-DT	lncRNA	T3		1.75542	0.522		0.901
Hepatoblast-like cells	14	CAPN8	protein_coding	T3		1.75277	0.609		0.827
Hepatoblast-like cells	14	ATP8A1	protein_coding	T3		1.7513	0.652		0.926
Hepatoblast-like cells	14	MEP1A	protein_coding	T3		1.69873	0.174		0.679
Hepatoblast-like cells	14	PLA2R1	protein_coding	T3		1.64194	0.304		0.815
Hepatoblast-like cells	14	KCNK1	protein_coding	T3		1.63226	0.543		0.815
Hepatoblast-like cells	14	SELENOP	protein_coding	T3		1.62244	0.587		0.864
Hepatoblast-like cells	14	THRB	protein_coding	T3		1.53512	0.848		1
Hepatoblast-like cells	14	LGALS3	protein_coding	T3		1.52141	0.674		0.827
Hepatoblast-like cells	14	GOLIM4	protein_coding	T3		1.44404	0.935		0.901
Hepatoblast-like cells	14	TPST1	protein_coding	T3		1.33363	0.783		0.975
Hepatoblast-like cells	14	ZC3H12C	protein_coding	T3		1.26061	0.565		0.926
Hepatoblast-like cells	14	GALNT5	protein_coding	T3		1.25054	0.435		0.827
Hepatoblast-like cells	14	FAM114A1	protein_coding	T3		1.12672	0.609		0.938
Hepatoblast-like cells	14	FAM53B	protein_coding	T3		1.08793	0.609		0.914
Hepatoblast-like cells	14	DSC2	protein_coding	T3		1.04747	0.739		0.938
Hepatoblast-like cells	14	CASK	protein_coding	T3		0.986623	1		0.988
Hepatoblast-like cells	14	NCL	protein_coding	T3		-0.586038	1		0.975
Hepatoblast-like cells	14	SMAD5	protein_coding	T3		-0.649867	0.913		0.827
Hepatoblast-like cells	14	RAB14	protein_coding	T3		-0.654825	0.826		0.667
Hepatoblast-like cells	14	ENO1	protein_coding	T3		-0.728381	0.87		0.704
Hepatoblast-like cells	14	PABPC1	protein_coding	T3		-0.730603	1		0.951
Hepatoblast-like cells	14	MTHFD1L	protein_coding	T3		-1.17243	0.848		0.63
Hepatoblast-like cells	14	RBMS3	protein_coding	T3		-1.30485	0.913		0.79
Hepatoblast-like cells	14	HS3ST5	protein_coding	T3		-2.61706	0.63		0.296
Hepatoblast-like cells	14	SCUBE3	protein_coding	T4	1.13488		0.13	0.494
Hepatoblast-like cells	14	MT-CO1	protein_coding	T4	-0.590634		0.957	0.994
Hepatoblast-like cells	14	MT-ATP6	protein_coding	T4	-0.622571		0.957	0.844
Hepatoblast-like cells	14	MT-CO2	protein_coding	T4	-0.671803		0.913	0.747
Hepatoblast-like cells	14	MT-ND5	protein_coding	T4	-0.676547		1	0.994
Hepatoblast-like cells	14	MT-CO3	protein_coding	T4	-0.693981		0.935	0.909
Hepatoblast-like cells	14	MT-CYB	protein_coding	T4	-0.790584		0.957	0.929
Hepatoblast-like cells	14	PSAP	protein_coding	T4	-0.854973		0.935	0.851
Hepatoblast-like cells	14	MT-ND4	protein_coding	T4	-0.867693		0.957	0.942
Hepatoblast-like cells	14	NIBAN2	protein_coding	T4	-1.05422		0.761	0.623
Hepatoblast-like cells	14	ARFGEF3	protein_coding	T4	-1.21652		0.87	0.708
Hepatoblast-like cells	14	LIMCH1	protein_coding	T4	-1.66522		0.848	0.519
Hepatoblast-like cells	14	LNC-LBCS	lncRNA	T4	-2.41419		0.652	0.416
Hepatoblast-like cells	17	EPHA7	protein_coding	Both	-1.87119	-2.11037	0.775	0.621	0.5
Hepatoblast-like cells	17	NEAT1	lncRNA	T3		1.49537	0.942		1
Hepatoblast-like cells	17	PDE3A	protein_coding	T3		-1.91784	0.917		0.625
Hepatoblast-like cells	17	TLK1	protein_coding	T4	1.40047		0.8	1
Hepatoblast-like cells	17	CSRNP3	protein_coding	T4	-0.96187		0.917	0.759
Hepatoblast-like cells	17	EEPD1	protein_coding	T4	-1.13064		0.817	0.517
Hepatoblast-like cells	17	TMEFF1	protein_coding	T4	-1.2312		0.575	0.103
Hepatoblast-like cells	17	PRRX1	protein_coding	T4	-1.31366		0.858	0.448
Hepatoblast-like cells	20	IL6ST	protein_coding	T4	1.99042		0.791	1
Differentially expressed genes in single-cell RNAseq affected by TH compared versus vehicle in Hepatocyte-like cells in each cluster.
P-value < 0.01 and Fold-Change > ±1.5 (Log2FC > ±0.58557)
Cluster - indicates in which cluster these differentiatlly expressed genes are expressed.
Gene type - indicates the type of transcription
Type - The affected gene by the action of T3, T4 or both
x_avg_log2FC - Log2 fold-change of the average expression in group x (vehicle, T4, T3) between the cluster of interest and the remaining clusters.
x_pct.cluster - The percentage of cells where the gene is detected in the treatment of interest (vehicle, T4, T3)
