# Supplementary material for: Localized T3 production modifies the transcriptome and promotes the hepatocyte-like lineage in iPSC-derived hepatic organoids
Source: JCI Insight. 2023 Dec 8;8(23):e173780. doi: 10.1172/jci.insight.173780 (PMC10795825; doi:10.1172/jci.insight.173780)
Supplement: Supporting data values [file jciinsight-8-173780-s010.xlsx]

## Sheet: Figure 1B
Figure 1. Relative mRNA levels of iPSC (POU5F1, SOX2), DE (OTX2, CER1, FOXA2), and PFG (TBX3, HNF4A, CDX2) markers; B-ACTIN was used as the internal control.
	POU5F1/BACTIN					SOX2/BACTIN					OTX2/BACTIN					CER1/BACTIN					FOXA2/BACTIN					TBX3/BACTIN					HNF4A/BACTIN					CDX2/BACTIN
Stage	iPSC	DE	PFG		Stage	iPSC	DE	PFG		Stage	iPSC	DE	PFG		Stage	iPSC	DE	PFG		Stage	iPSC	DE	PFG		Stage	iPSC	DE	PFG		Stage	iPSC	DE	PFG		Stage	iPSC	DE	PFG
	2.58711	0.309593	1.96307e-06			3.16699	0.00237916	0.000199042			0.0795448	2.4881	0.145348			0.000267041	4.09592	1.17553e-05			0.00278585	2.71409	0.765155			0.00404799	0.260674	4.81465			Undetermined	0.068754	2.86477			0.00143593	0	2.22644
	2.10656	0.11419	0.000194623			2.38433	0.0011134	0.000123054			0.0707776	2.05081	0.122549			0.000119294	1.77017	1.80675e-05			0.00194181	1.27205	0.725309			0.00522878	0.197209	3.80266			Undetermined	0.076683	2.12541			0.000432198	Undetermined	2.60634
	2.00919	0.2051	7.16919e-06			1.88941	0.00130162	0.000163567			0.0526138	2.49	0.110536			0.000200488	2.6217	7.8572e-05			0.00228678	1.87249	1.08233			0.00268107	0.2063	3.69198			Undetermined	0.0783543	2.35293			0.000574468	Undetermined	3.90217
	1.3986	0.08282	0.00070127			1.7452	0.000480689	0.000183197			0.0629981	2.37793	0.146001			0.000100631	1.06156	3.00004e-05			0.00116511	0.461317	0.985377			0.0097522	0.433988	4.67359			Undetermined	0.11205	2.46707			0.000467461	Undetermined	4.23793
	1.78201	0.111551	0			2.04001	0.000509594	7.232e-05			0.120596	2.47881	0.060336			0.000212325	1.5809	9.20196e-06			0.00334919	0.711359	0.434811			0.00213466	0.51843	3.4362			Undetermined	0.107126	8.81371			0.000331588	Undetermined	0.969615
	0.950778	0.104494	0.00139307			1.34492	0.000315461	3.56923e-05			0.175569	2.78272	0.0975618			0.000184552	1.16394	8.35763e-06			0.00144579	0.672654	0.653598			0.00182085	0.577449	2.75713			Undetermined	0.0533896	4.44257			0.000695187	0.000445036	0.983475
	1.63785	0.505426	0.000232973			2.05082	0.00127915	0.000193002			0.128549	2.6	0.0686354			0.0001856	4.81745	7.60851e-05			0.0073312	3.1761	0.763016			0.0014438	0.574023	4.99275			Undetermined	0.122848				0.000491425	0.000476004	2.07469
	3.64002					3.98483					0.210644					0.000324711					0.00367139					0.000750701					Undetermined					0.000163205
MEAN	1.93215	0.204739	0.000361581		MEAN	2.20565	0.00105415	0.000138554		MEAN	0.112661	2.46691	0.107281		MEAN	0.000189657	2.44452	3.31485e-05		MEAN	0.00302732	1.55429	0.772799		MEAN	0.00348251	0.395439	4.02414		MEAN	#DIV/0!	0.0884579	3.84441		MEAN	0.00045079	#VALUE!	2.42866
SD	0.847555	0.15449	0.000517919		SD	0.846728	0.000712049	6.38355e-05		SD	0.0570669	0.223467	0.034117		SD	7.27895e-05	1.48	3.10642e-05		SD	0.00211099	1.06761	0.212859		SD	0.0029159	0.170716	0.826162		SD	#DIV/0!	0.0256468	2.57247		SD	0.000170399	#VALUE!	1.28191

## Sheet: Figure 2A
Figure 2A. Relative mRNA levels of ALB and AFP and albumin levels in the medium. Albumin levels in the medium from D-14 to D-46; for D-14 and D-18, each sample was obtained from 10 individual wells and combined; for D-22 to D-46, ten organoids per well.
	ALB/ B-ACTIN															AFP/B ACTIN															Albumin levels ELISA (ng/mL)
Days	D0	D4	D10	D14	D18	D22	D26	D29	D32	D35	D38	D42	D46		Days	D0	D4	D10	D14	D18	D22	D26	D29	D32	D35	D38	D42	D46		Days	D14	D18	D22	D26	D29	D32	D35	D38	D42	D46
	6.33663e-05	6.87541e-05	0.345336	0.0106953	0.00546817	0.0015984	0.00120764	0.0166859	0.0975394	0.723719	0.432186	1.86914	1.60543			0.000896669	6.99273e-07	0.843715	0.326279	0.0262255	0.00859003	0.00151425	0.0222556	0.217874	1.15405	0.491883	2.36185	1.64295			3.73542	3.91846	3.69592	3.59261	3.52327	4.31953	9.1883	28.7594	55.6924	110.166
	8.9862e-05	9.89288e-05	0.301938	0.0198007	0.00396719	0.000855918	0.000788195	0.0139425	0.101752	0.401485	0.335771	0.886685	2.91328			0.000614104	0	0.756802	0.270127	0.0166715	0.0049864	0.000798416	0.0533939	0.264626	0.949299	0.538885	2.75659	1.28146			4.85537	13.3535	2.86871	2.99864	3.41268	2.91482	11.126	5.21196	60.7436	70.3667
	8.23213e-05	0.000125709	0.1563	0.0125465	0.00523208	0.00055754	0.00476983	0.0038405	0.120211	1.15359	1.66937	2.14707	1.28047			0.00065665	0	0.682643	0.195761	0.00623005	0.00147688	0.018825	0.00365222	0.363187	1.50069	1.62534	3.68132	2.68327				16.5464		2.93036	2.70579	3.16234	3.76199	15.0633	32.8466
	0.000101727		0.22062	0.0241787	0.0076646	0.00214016	0.0034489	0.0101528	0.0888495	0.756779	1.17627	9.86288	1.99947			0.00173432		0.605043	0.223923	0.0378681	0.00146633	0.0222212	0.0151626	0.18723	0.974617	2.71003	9.49285	5.29252							2.75904	3.01462	5.67462	5.73526	12.0281
				0.00511607															0.181311																	3.37659	3.67632	5.15685
				0.012725															0.0859735																		4.07421
				0.0113022															0.0923267
Mean	8.4319e-05	9.77973e-05	0.256049	0.0137663	0.00558301	0.001288	0.00255364	0.0111554	0.102088	0.758894	0.9034	3.69144	1.94966		Mean	0.000975437	2.33091e-07	0.722051	0.196529	0.0217488	0.00412991	0.0108397	0.0236161	0.258229	1.14466	1.34153	4.57315	2.72505
SD	1.60909e-05	2.84944e-05	0.0842278	0.00629461	0.00153625	0.00071712	0.00188339	0.00556379	0.0132225	0.308097	0.633882	4.14966	0.706486		SD	0.000520993	4.03726e-07	0.102068	0.0878588	0.0134967	0.0034039	0.0112709	0.0212806	0.0768688	0.254247	1.0519	3.32609	1.81186

## Sheet: Figure 2B
Figure 2B. Relative mRNA levels of HNF4A and KRT7.
	HNF4a/B-ACTIN															CK7/B-ACTIN
Days	D0	D4	D10	D14	D18	D22	D26	D29	D32	D35	D38	D42	D46		Days	D0	D4	D10	D14	D18	D22	D26	D29	D32	D35	D38	D42	D46
	0	0.0211064	0.255326	0.18035	0.0479065	0.0765872	0.00842566	0.261943	0.957728	0.825526	1.07307	1.98934	2.24153			0.0954954	0.00016547	0.12215	0.226733	0.150765	0.304249	0.743452	2.28925	3.11031	3.06044	1.62916	1.9866	1.74305
	0	0.00582029	0.242184	0.116369	0.0327715	0	0.0140158	0.692295	1.33906	0.437816	0.637715	0.360097	1.68094			0.0481929	0.000277674	0.162793	0.221741	0.314937	1.05157	0.704682	1.83208	2.46753	1.32444	1.17463	4.72526	1.28217
	0	0.00367639	0.251706	0.0673516	0.0189377	0.0884818	0.138534	0.326274	1.06739	1.1722	0.0037923	0.890267	2.25554			0.118966	0.00029171	0.11814	0.057751	0.295931	0.374048	1.62736	2.29983	0.981323	2.57153	0.0184745	0.930902	1.89246
	0		0.516367	0	0.0696587	0.0587054	0.0773291	0.461332	0.662625	1.11351	0.627757	6.1832	0.422521			0.127375		0.136372	0.150746	0.563059	0.663283	1.28086	3.07102	2.95925	2.83358	0.685499	0.734055	1.15412
				0.137913															0.0534273
				0.0618377															0.161923
				0.0143871															0.0743041
Mean	0	0.010201	0.316396	0.0826012	0.0423186	0.0559436	0.0595762	0.435461	1.0067	0.887262	0.585582	2.35573	1.65013		Mean	0.0975072	0.000244951	0.134864	0.135232	0.331173	0.598289	1.08909	2.37305	2.3796	2.44749	0.876942	2.0942	1.51795
SD	0	0.00950496	0.133429	0.0656941	0.0217295	0.0392522	0.0612146	0.190318	0.279842	0.335752	0.43993	2.64032	0.861053		SD	0.0355363	6.91898e-05	0.0201963	0.0744054	0.171098	0.339821	0.444878	0.513874	0.971742	0.774898	0.689944	1.83824	0.355381

## Sheet: Figure 2C
Figure 2C. Relative mRNA levels of cytochrome P450 isoforms, CYP3A7 (fetal liver marker), and CYP3A4 (adult liver marker).
	CYP3A7/B ACTIN															CYP3A4/B ACTIN
Days	D0	D4	D10	D14	D18	D22	D26	D29	D32	D35	D38	D42	D46		Days	D0	D4	D10	D14	D18	D22	D26	D29	D32	D35	D38	D42	D46
	0.00112508	0.000246406	0.0184788	15.7498	21.7017	0.812246	0.364502	2.04491	0.965822	0.396941	0.371364	0.649604	0.690642			0.0623798	0.0150325	0	3.27269	17.4274	0.94808	0.122256	1.07692	0.565316	1.35058	0.758058	5.99487	3.94871
	2.46678e-05	0.000771424	0.0199427	46.1435	2.85605	2.48046	0.819652	0.41174	3.00435	0.530548	0.299594	3.01836	0.711026			0	0.0282909	0.0222021	36.1496	2.38826	1.4014	0.691264	0.33461	1.4547	3.07472	0.758169	6.81463	2.41909
	0.00172872	0.00109825	0.0290987	9.74562	2.56977	0.934442	3.28528	0.528178	1.29831	0.69707	0.937436	2.05765	1.84469			0.0208193	0.0772417	0.0329147	4.84945	1.09592	0.875421	1.62958	0.242846	1.43862	1.91056	1.1737	9.24565	4.37471
	0.00220002		0.0334361	18.3017	13.6828	1.36535	3.96058	4.43973	2.95918	0.822746	3.10598	1.77204	1.78297			0.0215143		0.00064649	8.36693	10.1159	1.62719	1.52214	8.05761	1.46701	1.31842	4.53296	9.39452	18.6372
				47.8366															43.4417
				6.79382															4.25619
				4.97657															2.29051
Mean	0.00126962	0.000705359	0.0252391	21.364	10.2026	1.39813	2.1075	1.85614	2.05692	0.611826	1.17859	1.87441	1.25733		Mean	0.0261784	0.0401884	0.0139408	14.661	7.75686	1.21302	0.99131	2.428	1.23141	1.91357	1.80572	7.86242	7.34492
SD	0.000939366	0.000429746	0.00720741	18.1271	9.24792	0.759559	1.78117	1.8762	1.07667	0.186668	1.31621	0.975163	0.643137		SD	0.0261172	0.0327667	0.0163232	17.4019	7.57791	0.361105	0.715181	3.77161	0.444218	0.820457	1.82868	1.71719	7.57486

## Sheet: Figure 2E
Figure 2E. Relative mRNA levels of DIO1, DIO2 and DIO3. B-ACTIN was used as the internal control.
	DIO2/B ACTIN															DIO3/B-ACTIN															DIO1/B-ACTIN
Days	D0	D4	D10	D14	D18	D22	D26	D29	D32	D35	D38	D42	D46		Days	D0	D4	D10	D14	D18	D22	D26	D29	D32	D35	D38	D42	D46		Days	D0	D4	D10	D22	D26	D29	D32	D35	D38	D42	D46
	0.00386009	0	0.00576673	1.51288	7.45714	6.98448	3.58633	5.44224	3.03265	0.705681	0.327556	0.674144	1.03603			0.0121581	1.96412	0.0273875	1.45839	2.44811	0.230371	0.2931	1.24547	1.3532	0.546476	0.311761	0.576574	0.98669			0.00434485	0.00303438	0.108228	0.804565	0.327362	2.14855	1.01226	0.450884	0.509412	0.630221	0.815771
	0.00434701	0	0.00183728	1.32011	2.87813	6.58982	5.87265	1.74591	1.34861	0.429575	0.319085	0.122155	0.515809			0.00169473	1.4874	0.041773	4.0188	0.259096	0.371294	0.337626	0.433176	0.978315	0.34431	0.290294	0.922442	0.671104			0.00290247	0.00294445	0.127988	2.13788	0.977234	0.491756	2.8494	0.559469	0.340604	2.86806	0.745405
	0.0157336	0	0.00383364	1.4625	3.55923	6.08058	4.15123	5.33686	0.500144	0.4535	0.196145	0.375056	0.749327			0.00512228	1.72931	0.317704	1.57489	0.398955	0.247338	0.397169	0.74312	0.363687	0.407059	0.40702	0.742576	0.56813			0.00458404	0.00611625	0.111793	0.957829	0.423194	0.552313	1.48058	0.693991	0.295211	1.42925	1.65175
	0.0100137		0.046099	1.65772	1.41828	6.01373	2.10261	6.38208	1.75425	1.14361	0.802965	0.246598	1.11384			0.00888632		0.386671	2.84857	1.04579	0.269416	0.703295	1.16577	0.943264	0.533644	0.824865	0.926041	0.900982			0.00284864		0.2058	2.89348	3.41154	5.09736	2.66389	0.850801	2.00452	2.66189	1.17215
				0.382964															10.1179
				1.78537															0.643031
				1.93202															0.570794
Mean	0.00848858	0	0.0143842	1.43622	3.8282	6.41715	3.9282	4.72677	1.65891	0.68309	0.411438	0.354488	0.853751		Mean	0.00696536	1.72694	0.193384	3.03319	1.03799	0.279605	0.432797	0.896885	0.909616	0.457872	0.458485	0.791908	0.781726		Mean	0.00367	0.00403169	0.138452	1.69844	1.28483	2.07249	2.00153	0.638786	0.787438	1.89736	1.09627
SD	0.00557946	0	0.021204	0.507638	2.57888	0.457422	1.55781	2.04203	1.0544	0.331445	0.267837	0.236799	0.274457		SD	0.00453987	0.238368	0.185613	3.35612	1.00059	0.063182	0.185303	0.379685	0.408516	0.0984383	0.249466	0.167166	0.195015		SD	0.00092279	0.00180584	0.0457146	0.994778	1.44645	2.15757	0.895852	0.172816	0.816608	1.05697	0.414767

## Sheet: Figure 2F
Figure 2F. Relative mRNA levels of nuclear thyroid receptor, THRA and THRB. B-ACTIN was used as the internal control; entries are shown in the scatter dot plots.
	THRA/ B-ACTIN															THRB/B ACTIN
Days	D0	D4	D10	D14	D18	D22	D26	D29	D32	D35	D38	D42	D46		Days	D0	D4	D10	D14	D18	D22	D26	D29	D32	D35	D38	D42	D46
	0.233427	0.266186	0.497469	0.985916	0.716065	1.21975	0.961853	1.84821	1.87003	1.64637	1.36677	1.66428	2.22628			0.0231308	0.00263136	0.157786	0.388774	0.225674	0.171344	0.149708	1.51882	2.94672	2.04594	1.77792	1.84717	1.58922
	0.247739	0.208988	0.40111	1.31534	1.10061	1.5066	1.29463	1.44143	2.02229	1.33863	1.52774	0.472798	1.19137			0.0408018	0.00291467	0.0941524	0.241782	0.0747908	0.0871007	0.0581789	1.3385	2.52305	1.60056	1.37052	0.789706	0.82348
	0.339376	0.253558	0.583716	0.712744	0.909834	1.21037	0.896396	1.37543	1.46223	1.17351	1.45827	1.76073	2.10589			0.0226784	0.00298295	0.170255	0.228173	0.0218488	0.0806592	0.319436	1.28202	2.20997	1.45122	1.54406	1.8186	2.03753
	0.294293		0.702452	1.24081	0.430838	1.15784	0.783365	1.8756	1.438	1.3414	3.04538	3.18186	2.75032			0.0293082		0.142829	0.209125	0.0458892	0.072762	0.232102	1.33634	2.50551	1.84312	2.45396	3.4213	2.84029
				0.314411															0.232254
				1.10841															0.139755
				1.31068															0.192263
Mean	0.278709	0.242911	0.546187	0.998331	0.789337	1.27364	0.98406	1.63517	1.69814	1.37498	1.84954	1.76992	2.06846		Mean	0.0289798	0.00284299	0.141255	0.233161	0.0920506	0.102966	0.189856	1.36892	2.54631	1.73521	1.78662	1.96919	1.82263
SD	0.0480727	0.0300486	0.128125	0.369331	0.28595	0.15768	0.219779	0.263434	0.293224	0.197223	0.799947	1.10866	0.648208		SD	0.00844167	0.00018643	0.0333435	0.0766926	0.0916737	0.0459606	0.111843	0.103291	0.30313	0.262666	0.475182	1.08587	0.843521

## Sheet: Figure 2G
Figure 2G. Relative mRNA levels of nuclear coactivator NCOA1 and corepressor NCOR1, NCOR2. B-ACTIN was used as the internal control; entries are shown in the scatter dot plots.
	NCOR1/ B-ACTIN															NCOR2/ B-ACTIN															NCOA1/ B-ACTIN
Days	D0	D4	D10	D14	D18	D22	D26	D29	D32	D35	D38	D42	D46		Days	D0	D4	D10	D14	D18	D22	D26	D29	D32	D35	D38	D42	D46		Days	D0	D4	D10	D14	D18	D22	D26	D29	D32	D35	D38	D42	D46
	0.40543	0.361465	0.784175	7.9168	2.61775	1.47284	2.85619	1.94143	1.48525	1.22515	1.34508	1.34779	1.5438			0.483735	0.43322	0.402313	2.29877	0.742861	1.90333	1.84525	1.93384	1.36145	0.969697	1.23645	1.21262	1.54568			0.196523	0.202692	0.497147	5.40677	4.03578	1.13889	1.21536	2.05268	1.89365	1.33076	1.41626	1.49782	2.35303
	0.327073	0.349084	0.836496	15.0053	1.74144	1.55481	1.15059	1.2919	1.11341	1.15379	1.45615	0.810501	0.911442			0.611876	0.271964	0.532435	3.54726	1.44397	2.17511	2.10675	1.49424	1.00628	0.751707	1.79412	0.193097	0.780489			0.195668	0.193773	0.438749	10.8802	1.41194	1.83981	1.27668	1.3677	1.81639	1.24926	1.44419	1.07752	1.21926
	0.394118	0.492373	0.635189	5.8552	1.24851	1.10158	2.24398	1.09159	1.43428	1.14578	1.18076	1.57746	1.62826			1.01379	0.470155	0.651432	2.1862	1.58905	2.12209	2.44225	1.88449	1.15431	0.711911	1.05032	1.17711	2.00352			0.295296	0.253381	0.601528	4.16715	1.19866	1.28077	2.04427	1.58027	1.6386	1.25295	1.37666	1.78849	2.6279
	0.441196		0.681544	11.1474	2.06374	1.03427	0.761592	1.44416	1.75138	1.25422	2.43076	2.04838	2.61974			0.728006		0.801055	5.19954	1.16065	1.73034	1.20751	2.45008	1.18057	0.969321	1.86363	1.36988	2.74949			0.299022		0.555872	7.19759	2.11073	1.24508	1.28082	2.23346	2.0916	1.24013	3.34941	2.67181	3.75699
				1.96311															0.630249															6.58277
				2.77762															1.98697															2.33725
				1.86859															3.31095															2.04461
Mean	0.391954	0.400974	0.734351	6.64771	1.91786	1.29087	1.75309	1.44227	1.44608	1.19474	1.60318	1.44603	1.67581		Mean	0.709351	0.39178	0.596809	2.73713	1.23413	1.98272	1.90044	1.94066	1.17565	0.850659	1.48613	0.988177	1.76979		Mean	0.246627	0.216615	0.523324	5.51662	2.18928	1.37614	1.45428	1.80853	1.86006	1.26828	1.89663	1.75891	2.4893
SD	0.0476816	0.0793958	0.0922637	5.03484	0.574539	0.261057	0.96676	0.362745	0.261758	0.0533462	0.563193	0.514344	0.705918		SD	0.226151	0.105394	0.169974	1.44605	0.372713	0.205293	0.522594	0.392427	0.145702	0.138195	0.403991	0.536632	0.825307		SD	0.0583697	0.0321508	0.0707424	3.07481	1.29116	0.314932	0.39446	0.402743	0.187696	0.0420055	0.968919	0.674959	1.04209

## Sheet: Figure 3C
Figure 3C. Relative mRNA levels of HNF4A (hepatocyte marker) and CEBPA from D-26 to D-32.
	HNF4a/B -ACTIN											CEBPa/B -ACTIN
Treatment	V-HOs			T4-HOs			T3-HOs				Treatment	V-HOs			T4-HOs			T3-HOs
Days	D26	D29	D32	D26	D29	D32	D26	D29	D32		Days	D26	D29	D32	D26	D29	D32	D26	D29	D32
	0.0464807	0.0950183	0.390594	0.0291208	0.685723	0.621567	0.0236946	0.049391	0.527024			0.180281	0.314843	0.692736	0.158061	0.599419	0.717219	0.202295	0.185085	0.584275
	0.0117298	0.135218	0.20869	0.0360218	0.672444	0.865674	0.0194611	0.170391	0.347541			0.174187	0.486891	0.424449	0.184423	0.731378	0.643287	0.1998	0.43198	0.535084
	0.0121259	0.235996	0.31534	0.0202704	0.462219	0.914743	0.0258237	0.125503	0.304433			0.0896364	0.570917	0.595094	0.161894	0.711827	0.795959	0.158743	0.380381	0.42554
	0.0238553	0.158068	0.416943	0.0147543	0.659103	0.860261	0.00966665	0.146012	0.272009			0.235897	0.644147	0.521222	0.151367	0.777299	0.653395	0.0883816	0.505634	0.42135
Mean	0.0235479	0.156075	0.332892	0.0250418	0.619872	0.815561	0.0196615	0.122824	0.362752		Mean	0.17	0.504199	0.558375	0.163936	0.704981	0.702465	0.162305	0.37577	0.491562
SD	0.0162904	0.0593135	0.0933243	0.0094127	0.105662	0.131631	0.00716881	0.052281	0.113801		SD	0.0603433	0.141647	0.113604	0.0143341	0.0755357	0.0704003	0.0531739	0.137121	0.0811961

## Sheet: Figure 3D
Figure 3D. Albumin levels in the medium from D-35 to D-50.
Treatment	V-HOS						T4-HOS						T3-HOS
Days	D35	D38	D42	D46	D50		D35	D38	D42	D46	D50		D35	D38	D42	D46	D50
	4.32282	6.05431	27.1292	125.126	142.259		7.17645	7.26914	64.9257	260.865	179.225		4.22682	3.99605	11.5562	47.1827	45.038
	4.65386	5.86315	22.0935	120.208	193.26		10.838	7.33944	107.613	285.383	203.766		10.838	5.11583	22.3072	120.787	137.989
	3.07171	3.7477	19.9059	86.5203	211.424		3.28052	10.8207	79.9801	259.197	225.797		3.07171	4.5214	27.4355	105.054	119.439
	4.58715	3.93877	17.0375	79.4685	146.427		3.54878	8.58885	82.0594	219.37	272.849		3.7357	3.8761	21.4992	136.229	122.938
Mean	4.15888	4.90098	21.5415	102.831	173.343		6.21094	8.50452	83.6444	256.204	220.409		5.46806	4.37734	20.6995	102.313	106.351
SD	0.738748	1.22636	4.26175	23.1723	34.3391		3.5598	1.65883	17.7088	27.3182	39.7999		3.61113	0.566493	6.63821	38.8952	41.6599

## Sheet: Figure 3E
Figure 3E. Relative mRNA levels of KRT7 at D-46 and D-50.
Days	D-46				Days	D-50
Treatment	V-HOs	T4-HOs	T3-HOs		Treatment	V-HOs	T4-HOs	T3-HOs
	2.69843	2.17134	3.27373			5.89951	1.76478	5.11442
	4.22472	1.43256	3.09729			4.13037	2.67827	2.59558
	3.29041	1.66603	2.66521			4.82764	4.55832	4.04049
	4.52508		3.9429			4.71596		4.04519
Mean	3.68466	1.75664	3.24478		Mean	4.89337	3.00046	3.94892
SD	0.841834	0.377632	0.530995		SD	0.737174	1.42437	1.03402

[truncated: 20 more sheets: Figure 3F, Figure 3G, Figure 3H, Figure 4A, Figure 4B, Figure 4C, Figure 4D, Figure 4E, Figure 4F, Figure 4G, Figure 4H, Figure 4I, Figure 4J, Supp Fig 1A, Supp Fig 1B, Supp Fig 1C, Supp Fig 1D, Supp Fig 1E, Supp Fig 1F, Supp Fig 1G]
